# Supplementary material for: Tris(2-{[2-(4-meth­oxy­phen­yl)eth­yl]imino­meth­yl}phenolato-κ2 N,O 1)cobalt(III)
Source: Acta Crystallogr Sect E Struct Rep Online. 2012 May 26;68(Pt 6):m803–4. doi: 10.1107/S1600536812023033 (PMC3379129; doi:10.1107/S1600536812023033)
Supplement: Supplementary file 1 [file e-68-0m803-sup1.cif]

##############################################################################
#                                                                            #
# This CIF contains the data in a paper accepted for publication in          #
# Acta Crystallographica Section E. It conforms to the requirements of       #
# Notes for Authors for Acta Crystallographica Section E, and has been       #
# peer reviewed under the auspices of the IUCr Commission on Journals.       #
#                                                                            #
# Full details of the Crystallographic Information File format               #
# are given in the paper "The Crystallographic Information File (CIF):       #
# a New Standard Archive File for Crystallography" by S. R. Hall, F. H.      #
# Allen and I. D. Brown [Acta Cryst. (1991), A47, 655-685].                  #
#                                                                            #
# The current version of the core CIF dictionary is obtainable from          #
# ftp://ftp.iucr.org/pub/cif_core.dic.                                       #
#                                                                            #
# Software is freely available for graphical display of the structure(s)     #
# in this CIF. For information consult the CIF software page                 #
# http://www.iucr.org/resources/cif/software.                                #
#                                                                            #
# This file may be used for bona fide research purposes within the           #
# scientific community so long as proper attribution is given to the journal # 
# article from which it was obtained.                                        #
#                                                                            #
##############################################################################
data_global
_audit_creation_method     'WinGX routine CIF_UPDATE'
_audit_conform_dict_name     cif_core.dic
_audit_conform_dict_version     2.3
_journal_date_recd_electronic     2012-05-16
_journal_date_accepted     2012-05-20
_journal_name_full     'Acta Crystallographica, Section E'
_journal_year     2012
_journal_volume     68
_journal_issue      6
_journal_page_first     m803
_journal_page_last     m804
_journal_paper_category     QM
_journal_paper_doi     10.1107/S1600536812023033
_journal_coeditor_code     BQ2360
_publ_contact_author_name     'Sofiane, Bouacida'
_publ_contact_author_address
;
Unit\'e de recherche de CHimie de l'Environnement
et Mol\'eculaire Structurale,
CHEMS, Universit\'e Mentouri-Constantine
25000 Algeria
;
_publ_contact_author_email     bouacida_sofiane@yahoo.fr
_publ_contact_author_fax     '00 (213) 31 81 88 16'
_publ_contact_author_phone     '00 (213) 74 45 27 14'
_publ_section_title
;\
Tris(2-{[2-(4-methoxyphenyl)ethyl]iminomethyl}phenolato-\k^2^<i>N</i>,\
<i>O</i>^1^)cobalt(III)
;
loop_
    _publ_author_name
    _publ_author_address
    'Ourari, Ali'
;
Laboratoire d'Electrochimie,
d'Ing\'enierie mol\'eculaire et de Catalyse Redox (LEIMCR),
Facult\'e des Sciences de l'Ing\'enieur
Universit\'e Farhat Abbas, S\'etif 19000
Algeria
;
    'Ouennoughi, Yasmina'
;
Laboratoire d'Electrochimie,
d'Ing\'enierie mol\'eculaire et de Catalyse Redox (LEIMCR),
Facult\'e des Sciences de l'Ing\'enieur
Universit\'e Farhat Abbas, S\'etif 19000
Algeria
;
    'Bouacida, Sofiane'
;
Unit\'e de Recherche de Chimie de l'Environnement et Mol\'eculaire Structurale,
CHEMS, Universit\'e Mentouri--Constantine
25000 Algeria
;
_publ_section_synopsis     .
data_I
_chemical_name_systematic
;
Tris(2-{[2-(4-methoxyphenyl)ethyl]iminomethyl}phenolato-
\k^2^<i>N</i>,<i>O</i>^1^)cobalt(III)
;
_chemical_formula_moiety     'C48 H48 Co N3 O6'
_chemical_formula_sum     'C48 H48 Co N3 O6'
_chemical_formula_iupac     '[Co (C16 H16 N O2)3]'
_chemical_formula_weight     821.82
_symmetry_cell_setting     orthorhombic
_symmetry_space_group_name_H-M     'P c a b'
_symmetry_space_group_name_Hall     '-P 2bc 2ac'
loop_
    _symmetry_equiv_pos_as_xyz
    'x, y, z'
    '-x, -y+1/2, z+1/2'
    'x+1/2, -y, -z+1/2'
    '-x+1/2, y+1/2, -z'
    '-x, -y, -z'
    'x, y-1/2, -z-1/2'
    '-x-1/2, y, z-1/2'
    'x-1/2, -y-1/2, z'
_cell_length_a     15.9798(5)
_cell_length_b     19.2968(6)
_cell_length_c     27.4387(9)
_cell_angle_alpha     90
_cell_angle_beta     90
_cell_angle_gamma     90
_cell_volume     8461.0(5)
_cell_formula_units_Z     8
_cell_measurement_reflns_used     8141
_cell_measurement_theta_min     2.47
_cell_measurement_theta_max     27.07
_cell_measurement_temperature     150(2)
_exptl_crystal_description     prism
_exptl_crystal_colour     black
_exptl_crystal_size_max     0.51
_exptl_crystal_size_mid     0.15
_exptl_crystal_size_min     0.09
_exptl_crystal_density_diffrn     1.29
_exptl_crystal_density_method     'not measured'
_exptl_crystal_F_000     3456
_exptl_absorpt_coefficient_mu     0.458
_exptl_absorpt_correction_type     multi-scan
_exptl_absorpt_process_details
;
(SADABS; Sheldrick, 2002)
;
_exptl_absorpt_correction_T_min     0.789
_exptl_absorpt_correction_T_max     0.960
_exptl_special_details     ?
_diffrn_ambient_temperature     150(2)
_diffrn_radiation_type     MoK\a
_diffrn_radiation_wavelength     0.71073
_diffrn_radiation_monochromator     graphite
_diffrn_measurement_device_type     'Bruker APEXII'
_diffrn_measurement_method     'CCD rotation images, thin slices'
_diffrn_reflns_number     39521
_diffrn_reflns_av_R_equivalents     0.0518
_diffrn_reflns_theta_min     2.95
_diffrn_reflns_theta_max     27.48
_diffrn_reflns_theta_full     27.48
_diffrn_measured_fraction_theta_max     0.995
_diffrn_measured_fraction_theta_full     0.995
_diffrn_reflns_limit_h_min     -20
_diffrn_reflns_limit_h_max     14
_diffrn_reflns_limit_k_min     -17
_diffrn_reflns_limit_k_max     24
_diffrn_reflns_limit_l_min     -32
_diffrn_reflns_limit_l_max     35
_refine_special_details
;
Refinement of <i>F</i>^2^ against ALL reflections. The weighted <i>R</i>-factor
<i>wR</i> and goodness of fit <i>S</i> are based on <i>F</i>^2^, conventional
<i>R</i>-factors <i>R</i> are based on <i>F</i>, with <i>F</i> set to zero for
negative <i>F</i>^2^. The threshold expression of <i>F</i>^2^ >
\s(<i>F</i>^2^) is used only for calculating <i>R</i>-factors(gt) <i>etc</i>.
and is not relevant to the choice of reflections for refinement.
<i>R</i>-factors based on <i>F</i>^2^ are statistically about twice as large
as those based on <i>F</i>, and <i>R</i>- factors based on ALL data will be
even larger.
;
_reflns_number_total     9652
_reflns_number_gt     6226
_reflns_threshold_expression     I>2sigma(I)
_refine_ls_structure_factor_coef     Fsqd
_refine_ls_matrix_type     full
_refine_ls_R_factor_all     0.1041
_refine_ls_R_factor_gt     0.0558
_refine_ls_wR_factor_gt     0.1073
_refine_ls_wR_factor_ref     0.1247
_refine_ls_goodness_of_fit_ref     1.01
_refine_ls_restrained_S_all     1.01
_refine_ls_number_reflns     9652
_refine_ls_number_parameters     531
_refine_ls_number_restraints     0
_refine_ls_hydrogen_treatment     constr
_refine_ls_weighting_scheme     calc
_refine_ls_weighting_details
         'calc w=1/[\s^2^(Fo^2^)+(0.0487P)^2^+5.3662P] where P=(Fo^2^+2Fc^2^)/3'
_atom_sites_solution_hydrogens     geom
_atom_sites_solution_primary     direct
_atom_sites_solution_secondary     difmap
_refine_ls_shift/su_max     0.002
_refine_ls_shift/su_mean     0
_refine_diff_density_max     1.097
_refine_diff_density_min     -0.299
_refine_ls_extinction_method     none
loop_
    _atom_type_symbol
    _atom_type_description
    _atom_type_scat_dispersion_real
    _atom_type_scat_dispersion_imag
    _atom_type_scat_source
    C C 0.0033 0.0016 'International Tables Vol C Tables 4.2.6.8 and 6.1.1.4'
    H H 0 0 'International Tables Vol C Tables 4.2.6.8 and 6.1.1.4'
    N N 0.0061 0.0033 'International Tables Vol C Tables 4.2.6.8 and 6.1.1.4'
    O O 0.0106 0.006 'International Tables Vol C Tables 4.2.6.8 and 6.1.1.4'
    Co Co 0.3494 0.9721 'International Tables Vol C Tables 4.2.6.8 and 6.1.1.4'
_computing_data_collection     'APEX2 (Bruker, 2001)'
_computing_cell_refinement     'SAINT (Bruker, 2001)'
_computing_data_reduction     'SAINT (Bruker, 2001)'
_computing_structure_solution     'SIR2002 (Burla <i>et al.</i>, 2005)'
_computing_structure_refinement     'SHELXL97 (Sheldrick, 2008)'
_computing_molecular_graphics
 'ORTEP-3 for Windows (Farrugia, 1997) and DIAMOND (Brandenburg & Berndt, 2001)'
_computing_publication_material
;
WinGX (Farrugia, 1999) and CRYSCAL (T. Roisnel, local program)
;
loop_
    _atom_site_type_symbol
    _atom_site_label
    _atom_site_fract_x
    _atom_site_fract_y
    _atom_site_fract_z
    _atom_site_U_iso_or_equiv
    _atom_site_adp_type
    _atom_site_calc_flag
    _atom_site_refinement_flags
    _atom_site_occupancy
    _atom_site_symmetry_multiplicity
    _atom_site_disorder_assembly
    _atom_site_disorder_group
    O O1 0.56611(9) 0.21320(8) 0.15417(7) 0.0262(4) Uani d . 1 1 . .
    C C2 0.54271(14) 0.15914(13) 0.17995(10) 0.0242(6) Uani d . 1 1 . .
    C C3 0.47832(14) 0.16585(14) 0.21439(10) 0.0289(6) Uani d . 1 1 . .
    H H3 0.4531 0.2099 0.2192 0.035 Uiso calc R 1 1 . .
    C C4 0.45099(16) 0.11071(14) 0.24119(11) 0.0359(7) Uani d . 1 1 . .
    H H4 0.4075 0.1172 0.2643 0.043 Uiso calc R 1 1 . .
    C C5 0.48579(18) 0.04492(15) 0.23521(12) 0.0418(8) Uani d . 1 1 . .
    H H5 0.4668 0.0069 0.2543 0.05 Uiso calc R 1 1 . .
    C C6 0.54782(17) 0.03625(14) 0.20135(11) 0.0356(7) Uani d . 1 1 . .
    H H6 0.5711 -0.0085 0.1965 0.043 Uiso calc R 1 1 . .
    C C7 0.57773(14) 0.09216(13) 0.17377(10) 0.0265(6) Uani d . 1 1 . .
    C C8 0.64112(15) 0.08016(13) 0.13742(10) 0.0271(6) Uani d . 1 1 . .
    H H8 0.6505 0.0335 0.1278 0.032 Uiso calc R 1 1 . .
    N N9 0.68604(11) 0.12686(10) 0.11689(8) 0.0228(5) Uani d . 1 1 . .
    C C10 0.73736(14) 0.10433(14) 0.07502(10) 0.0272(6) Uani d . 1 1 . .
    H H10A 0.7635 0.0591 0.0825 0.033 Uiso calc R 1 1 . .
    H H10B 0.7826 0.1384 0.0693 0.033 Uiso calc R 1 1 . .
    C C11 0.68374(16) 0.09763(15) 0.02874(10) 0.0347(7) Uani d . 1 1 . .
    H H11A 0.6558 0.0519 0.0287 0.042 Uiso calc R 1 1 . .
    H H11B 0.6397 0.1337 0.0292 0.042 Uiso calc R 1 1 . .
    C C12 0.73438(16) 0.10498(16) -0.01714(10) 0.0357(7) Uani d . 1 1 A .
    C C13 0.7742(2) 0.04917(18) -0.03915(12) 0.0498(8) Uani d . 1 1 . .
    H H13 0.7666 0.0039 -0.0263 0.06 Uiso calc R 1 1 . .
    C C14 0.8251(2) 0.0585(2) -0.07970(12) 0.0592(10) Uani d . 1 1 A .
    H H14 0.8523 0.0197 -0.094 0.071 Uiso calc R 1 1 . .
    C C15 0.8363(2) 0.1236(2) -0.09922(11) 0.0552(10) Uani d . 1 1 . .
    C C16 0.79647(19) 0.18006(19) -0.07850(12) 0.0497(8) Uani d . 1 1 A .
    H H16 0.8036 0.2252 -0.0917 0.06 Uiso calc R 1 1 . .
    C C17 0.74595(17) 0.16956(17) -0.03799(11) 0.0406(7) Uani d . 1 1 . .
    H H17 0.7182 0.2083 -0.024 0.049 Uiso calc R 1 1 A .
    O O18A 0.88982(17) 0.13000(17) -0.13833(9) 0.0768(8) Uani d P 0.768(5) 1 A 1
    C C19A 0.9198(3) 0.1989(3) -0.15299(19) 0.0785(17) Uani d P 0.768(5) 1 A 1
    H H19A 0.8733 0.2255 -0.1668 0.118 Uiso calc PR 0.768(5) 1 A 1
    H H19B 0.964 0.1938 -0.1775 0.118 Uiso calc PR 0.768(5) 1 A 1
    H H19C 0.9421 0.2232 -0.1244 0.118 Uiso calc PR 0.768(5) 1 A 1
    O O18B 0.88982(17) 0.13000(17) -0.13833(9) 0.0768(8) Uani d P 0.232(5) 1 A 2
    C C19B 0.9006(10) 0.0661(10) -0.1666(6) 0.0785(17) Uani d P 0.232(5) 1 A 2
    H H19D 0.9337 0.0329 -0.1477 0.118 Uiso calc PR 0.232(5) 1 A 2
    H H19E 0.9297 0.0767 -0.1972 0.118 Uiso calc PR 0.232(5) 1 A 2
    H H19F 0.8457 0.0461 -0.1739 0.118 Uiso calc PR 0.232(5) 1 A 2
    O O21 0.70085(9) 0.19705(9) 0.20255(6) 0.0246(4) Uani d . 1 1 . .
    C C22 0.77056(15) 0.17339(13) 0.22095(10) 0.0252(6) Uani d . 1 1 . .
    C C23 0.76778(17) 0.14308(14) 0.26742(11) 0.0358(7) Uani d . 1 1 . .
    H H23 0.7153 0.1372 0.2832 0.043 Uiso calc R 1 1 . .
    C C24 0.83921(19) 0.12180(17) 0.29045(12) 0.0484(8) Uani d . 1 1 . .
    H H24 0.8358 0.1019 0.322 0.058 Uiso calc R 1 1 . .
    C C25 0.91760(18) 0.12910(16) 0.26782(13) 0.0447(8) Uani d . 1 1 . .
    H H25 0.9672 0.1151 0.2842 0.054 Uiso calc R 1 1 . .
    C C26 0.92159(16) 0.15656(14) 0.22208(11) 0.0345(7) Uani d . 1 1 . .
    H H26 0.9744 0.1606 0.2065 0.041 Uiso calc R 1 1 . .
    C C27 0.84910(15) 0.17899(12) 0.19750(10) 0.0249(6) Uani d . 1 1 . .
    C C28 0.85865(15) 0.21238(12) 0.15104(10) 0.0254(6) Uani d . 1 1 . .
    H H28 0.9143 0.218 0.1395 0.031 Uiso calc R 1 1 . .
    N N29 0.79997(12) 0.23556(10) 0.12334(8) 0.0235(5) Uani d . 1 1 . .
    C C30 0.82819(16) 0.26863(14) 0.07743(10) 0.0309(6) Uani d . 1 1 . .
    H H30A 0.7938 0.2505 0.0503 0.037 Uiso calc R 1 1 . .
    H H30B 0.8869 0.2549 0.0712 0.037 Uiso calc R 1 1 . .
    C C31 0.82291(18) 0.34717(15) 0.07722(12) 0.0417(7) Uani d . 1 1 . .
    H H31A 0.7638 0.3621 0.0799 0.05 Uiso calc R 1 1 . .
    H H31B 0.8542 0.3664 0.1053 0.05 Uiso calc R 1 1 . .
    C C32 0.86010(17) 0.37328(14) 0.03002(11) 0.0338(7) Uani d . 1 1 . .
    C C33 0.94358(18) 0.38949(17) 0.02659(11) 0.0450(8) Uani d . 1 1 . .
    H H33 0.9775 0.3864 0.0549 0.054 Uiso calc R 1 1 . .
    C C34 0.97996(17) 0.41015(18) -0.01690(11) 0.0464(8) Uani d . 1 1 . .
    H H34 1.0377 0.4217 -0.0179 0.056 Uiso calc R 1 1 . .
    C C35 0.93267(17) 0.41393(14) -0.05816(11) 0.0352(7) Uani d . 1 1 . .
    C C36 0.84899(19) 0.39669(17) -0.05613(12) 0.0480(8) Uani d . 1 1 . .
    H H36 0.8157 0.3984 -0.0848 0.058 Uiso calc R 1 1 . .
    C C37 0.81389(18) 0.37702(16) -0.01253(13) 0.0463(8) Uani d . 1 1 . .
    H H37 0.7561 0.3656 -0.0116 0.056 Uiso calc R 1 1 . .
    O O38 0.96291(13) 0.43430(12) -0.10290(8) 0.0483(6) Uani d . 1 1 . .
    C C39 1.04959(19) 0.4520(2) -0.10525(13) 0.0566(10) Uani d . 1 1 . .
    H H39A 1.0619 0.4879 -0.0811 0.085 Uiso calc R 1 1 . .
    H H39B 1.0629 0.4693 -0.1379 0.085 Uiso calc R 1 1 . .
    H H39C 1.0835 0.4108 -0.0984 0.085 Uiso calc R 1 1 . .
    O O41 0.65062(10) 0.24732(9) 0.07303(6) 0.0283(4) Uani d . 1 1 . .
    C C42 0.58993(15) 0.29141(14) 0.06451(10) 0.0281(6) Uani d . 1 1 . .
    C C43 0.54282(16) 0.28446(16) 0.02098(11) 0.0373(7) Uani d . 1 1 . .
    H H43 0.5548 0.2478 -0.0011 0.045 Uiso calc R 1 1 . .
    C C44 0.47934(17) 0.33108(18) 0.01056(12) 0.0472(9) Uani d . 1 1 . .
    H H44 0.4473 0.325 -0.0183 0.057 Uiso calc R 1 1 . .
    C C45 0.46127(17) 0.38620(18) 0.04092(13) 0.0469(9) Uani d . 1 1 . .
    H H45 0.4176 0.4177 0.033 0.056 Uiso calc R 1 1 . .
    C C46 0.50732(16) 0.39484(16) 0.08281(12) 0.0410(8) Uani d . 1 1 . .
    H H46 0.4959 0.433 0.1036 0.049 Uiso calc R 1 1 . .
    C C47 0.57117(15) 0.34779(14) 0.09524(11) 0.0304(6) Uani d . 1 1 . .
    C C48 0.62041(15) 0.36157(13) 0.13794(10) 0.0294(6) Uani d . 1 1 . .
    H H48 0.614 0.4058 0.1526 0.035 Uiso calc R 1 1 . .
    N N49 0.67229(12) 0.31964(11) 0.15815(8) 0.0257(5) Uani d . 1 1 . .
    C C50 0.72310(15) 0.34684(14) 0.19892(10) 0.0282(6) Uani d . 1 1 . .
    H H50A 0.7431 0.3939 0.1904 0.034 Uiso calc R 1 1 . .
    H H50B 0.7728 0.3169 0.2033 0.034 Uiso calc R 1 1 . .
    C C51 0.67522(16) 0.35037(15) 0.24693(10) 0.0351(7) Uani d . 1 1 . .
    H H51A 0.6255 0.3805 0.243 0.042 Uiso calc R 1 1 . .
    H H51B 0.6557 0.3034 0.256 0.042 Uiso calc R 1 1 . .
    C C52 0.73046(15) 0.37882(15) 0.28679(10) 0.0312(6) Uani d . 1 1 . .
    C C53 0.74935(16) 0.44964(15) 0.28894(11) 0.0337(7) Uani d . 1 1 . .
    H H53 0.7248 0.4801 0.2658 0.04 Uiso calc R 1 1 . .
    C C54 0.80241(16) 0.47641(14) 0.32355(11) 0.0339(7) Uani d . 1 1 . .
    H H54 0.8143 0.5246 0.324 0.041 Uiso calc R 1 1 . .
    C C55 0.83868(16) 0.43290(14) 0.35790(10) 0.0319(6) Uani d . 1 1 . .
    C C56 0.82222(17) 0.36240(15) 0.35614(10) 0.0347(7) Uani d . 1 1 . .
    H H56 0.8473 0.332 0.3791 0.042 Uiso calc R 1 1 . .
    C C57 0.76894(17) 0.33646(15) 0.32061(11) 0.0352(7) Uani d . 1 1 . .
    H H57 0.7586 0.288 0.3195 0.042 Uiso calc R 1 1 . .
    O O58 0.88894(12) 0.46474(10) 0.39157(8) 0.0427(5) Uani d . 1 1 . .
    C C59 0.9264(2) 0.42236(17) 0.42778(12) 0.0490(8) Uani d . 1 1 . .
    H H59A 0.8826 0.398 0.446 0.074 Uiso calc R 1 1 . .
    H H59B 0.9589 0.4513 0.4502 0.074 Uiso calc R 1 1 . .
    H H59C 0.9634 0.3885 0.4122 0.074 Uiso calc R 1 1 . .
    Co Co1 0.681248(19) 0.223520(17) 0.137637(12) 0.02173(10) Uani d . 1 1 . .
loop_
    _atom_site_aniso_label
    _atom_site_aniso_U_11
    _atom_site_aniso_U_22
    _atom_site_aniso_U_33
    _atom_site_aniso_U_12
    _atom_site_aniso_U_13
    _atom_site_aniso_U_23
    O1 0.0146(8) 0.0290(10) 0.0349(10) 0.0026(7) 0.0011(7) 0.0048(9)
    C2 0.0135(11) 0.0284(14) 0.0307(15) -0.0016(10) -0.0044(11) 0.0034(12)
    C3 0.0184(12) 0.0315(15) 0.0367(16) 0.0047(11) 0.0034(11) 0.0022(13)
    C4 0.0265(14) 0.0399(17) 0.0414(18) 0.0005(12) 0.0133(13) 0.0008(14)
    C5 0.0402(16) 0.0314(16) 0.054(2) -0.0045(13) 0.0187(15) 0.0049(15)
    C6 0.0326(15) 0.0265(15) 0.0477(19) 0.0001(12) 0.0101(14) -0.0005(14)
    C7 0.0179(12) 0.0306(15) 0.0310(15) -0.0011(11) 0.0022(11) -0.0013(12)
    C8 0.0226(13) 0.0254(14) 0.0332(15) 0.0014(11) -0.0020(12) -0.0021(13)
    N9 0.0172(10) 0.0244(11) 0.0268(11) 0.0015(9) 0.0008(9) 0.0002(10)
    C10 0.0189(12) 0.0318(15) 0.0310(15) -0.0003(10) 0.0028(11) -0.0022(12)
    C11 0.0264(14) 0.0424(17) 0.0353(16) -0.0031(12) -0.0030(13) -0.0067(14)
    C12 0.0276(14) 0.0503(19) 0.0292(16) 0.0046(13) -0.0098(12) -0.0080(15)
    C13 0.054(2) 0.053(2) 0.042(2) 0.0077(16) -0.0042(16) -0.0118(17)
    C14 0.067(2) 0.073(3) 0.037(2) 0.027(2) 0.0003(18) -0.0147(19)
    C15 0.0472(19) 0.093(3) 0.0257(17) 0.0263(19) -0.0027(15) -0.0039(19)
    C16 0.0430(18) 0.071(2) 0.0354(18) 0.0137(16) -0.0064(15) 0.0054(17)
    C17 0.0326(15) 0.057(2) 0.0324(17) 0.0089(14) -0.0030(13) -0.0045(16)
    O18A 0.086(2) 0.108(2) 0.0364(14) 0.0288(17) 0.0159(13) 0.0074(16)
    C19A 0.054(3) 0.126(5) 0.055(3) 0.021(3) 0.015(2) 0.033(3)
    O18B 0.086(2) 0.108(2) 0.0364(14) 0.0288(17) 0.0159(13) 0.0074(16)
    C19B 0.054(3) 0.126(5) 0.055(3) 0.021(3) 0.015(2) 0.033(3)
    O21 0.0179(8) 0.0302(10) 0.0258(10) 0.0022(7) 0.0000(7) 0.0011(8)
    C22 0.0229(13) 0.0206(13) 0.0319(15) 0.0028(10) -0.0034(11) -0.0016(12)
    C23 0.0294(14) 0.0393(17) 0.0387(17) 0.0042(12) -0.0011(13) 0.0094(14)
    C24 0.0456(18) 0.055(2) 0.0445(19) 0.0074(15) -0.0084(16) 0.0196(17)
    C25 0.0317(16) 0.0432(18) 0.059(2) 0.0105(13) -0.0148(15) 0.0097(17)
    C26 0.0206(13) 0.0287(15) 0.054(2) 0.0063(11) -0.0051(13) 0.0003(14)
    C27 0.0217(12) 0.0166(13) 0.0365(16) 0.0031(10) -0.0026(11) -0.0013(12)
    C28 0.0175(12) 0.0215(14) 0.0372(16) -0.0007(10) 0.0034(11) -0.0089(12)
    N29 0.0177(10) 0.0224(12) 0.0305(12) -0.0001(8) 0.0019(9) -0.0012(9)
    C30 0.0238(13) 0.0364(16) 0.0325(15) -0.0027(11) 0.0083(12) -0.0011(13)
    C31 0.0409(16) 0.0329(16) 0.051(2) -0.0012(13) 0.0196(15) 0.0023(15)
    C32 0.0320(15) 0.0266(15) 0.0427(18) 0.0022(12) 0.0084(14) 0.0039(13)
    C33 0.0323(16) 0.068(2) 0.0350(17) -0.0059(15) -0.0024(14) 0.0103(17)
    C34 0.0226(14) 0.074(2) 0.0425(19) -0.0036(14) -0.0015(14) 0.0145(17)
    C35 0.0337(15) 0.0351(16) 0.0367(17) 0.0058(12) 0.0005(13) 0.0094(14)
    C36 0.0376(16) 0.055(2) 0.052(2) -0.0044(15) -0.0138(16) 0.0197(17)
    C37 0.0260(14) 0.0466(19) 0.066(2) -0.0029(13) -0.0045(16) 0.0163(17)
    O38 0.0458(12) 0.0626(15) 0.0363(12) 0.0010(10) 0.0010(10) 0.0187(11)
    C39 0.0455(19) 0.078(3) 0.047(2) 0.0140(17) 0.0183(16) 0.0168(19)
    O41 0.0248(9) 0.0327(10) 0.0275(10) 0.0033(8) -0.0005(8) 0.0042(9)
    C42 0.0191(12) 0.0336(15) 0.0316(15) -0.0032(11) 0.0043(11) 0.0121(13)
    C43 0.0273(14) 0.0494(19) 0.0352(16) -0.0080(13) -0.0016(12) 0.0179(15)
    C44 0.0251(15) 0.067(2) 0.049(2) -0.0090(15) -0.0084(14) 0.0311(19)
    C45 0.0226(14) 0.053(2) 0.066(2) 0.0043(14) 0.0025(15) 0.0322(19)
    C46 0.0255(14) 0.0424(18) 0.055(2) 0.0022(12) 0.0064(14) 0.0216(16)
    C47 0.0178(12) 0.0335(15) 0.0399(17) 0.0001(11) 0.0041(12) 0.0147(14)
    C48 0.0238(13) 0.0254(14) 0.0390(16) 0.0025(11) 0.0118(12) 0.0029(13)
    N49 0.0184(10) 0.0272(12) 0.0316(12) -0.0012(9) 0.0053(9) 0.0007(10)
    C50 0.0212(13) 0.0260(14) 0.0373(16) -0.0021(11) 0.0043(12) -0.0045(12)
    C51 0.0254(13) 0.0379(16) 0.0420(17) -0.0025(12) 0.0097(13) -0.0077(14)
    C52 0.0232(13) 0.0377(16) 0.0328(16) -0.0008(12) 0.0108(12) -0.0087(13)
    C53 0.0285(14) 0.0356(16) 0.0370(17) 0.0077(12) -0.0008(13) -0.0053(14)
    C54 0.0342(15) 0.0274(15) 0.0401(17) 0.0035(12) 0.0008(13) -0.0063(13)
    C55 0.0295(14) 0.0348(16) 0.0314(16) 0.0035(12) 0.0037(12) -0.0050(13)
    C56 0.0381(16) 0.0333(16) 0.0326(17) 0.0022(13) 0.0074(13) 0.0049(13)
    C57 0.0375(16) 0.0280(15) 0.0400(17) -0.0051(12) 0.0142(14) -0.0005(14)
    O58 0.0476(12) 0.0386(12) 0.0419(13) 0.0017(9) -0.0145(10) -0.0025(10)
    C59 0.0499(19) 0.055(2) 0.0427(19) 0.0039(16) -0.0093(16) 0.0068(17)
    Co1 0.01419(16) 0.02480(19) 0.02621(19) 0.00120(13) 0.00060(14) 0.00083(16)
_geom_special_details
;
All e.s.d.'s (except the e.s.d. in the dihedral angle between two l.s. planes)
are estimated using the full covariance matrix. The cell e.s.d.'s are taken
into account individually in the estimation of e.s.d.'s in distances, angles
and torsion angles; correlations between e.s.d.'s in cell parameters are only
used when they are defined by crystal symmetry. An approximate (isotropic)
treatment of cell e.s.d.'s is used for estimating e.s.d.'s involving l.s.
planes.
;
loop_
    _geom_bond_atom_site_label_1
    _geom_bond_atom_site_label_2
    _geom_bond_site_symmetry_2
    _geom_bond_distance
    _geom_bond_publ_flag
    O1 C2 . 1.315(3) ?
    O1 Co1 . 1.9054(16) yes
    C2 C3 . 1.403(3) ?
    C2 C7 . 1.419(3) ?
    C3 C4 . 1.365(4) ?
    C3 H3 . 0.95 ?
    C4 C5 . 1.396(4) ?
    C4 H4 . 0.95 ?
    C5 C6 . 1.369(4) ?
    C5 H5 . 0.95 ?
    C6 C7 . 1.402(4) ?
    C6 H6 . 0.95 ?
    C7 C8 . 1.440(4) ?
    C8 N9 . 1.282(3) ?
    C8 H8 . 0.95 ?
    N9 C10 . 1.477(3) ?
    N9 Co1 . 1.952(2) yes
    C10 C11 . 1.538(4) ?
    C10 H10A . 0.99 ?
    C10 H10B . 0.99 ?
    C11 C12 . 1.503(4) ?
    C11 H11A . 0.99 ?
    C11 H11B . 0.99 ?
    C12 C17 . 1.384(4) ?
    C12 C13 . 1.389(4) ?
    C13 C14 . 1.389(5) ?
    C13 H13 . 0.95 ?
    C14 C15 . 1.378(5) ?
    C14 H14 . 0.95 ?
    C15 O18A . 1.378(4) ?
    C15 C16 . 1.384(5) ?
    C16 C17 . 1.389(4) ?
    C16 H16 . 0.95 ?
    C17 H17 . 0.95 ?
    O18A C19A . 1.469(6) ?
    C19A H19A . 0.98 ?
    C19A H19B . 0.98 ?
    C19A H19C . 0.98 ?
    C19B H19D . 0.98 ?
    C19B H19E . 0.98 ?
    C19B H19F . 0.98 ?
    O21 C22 . 1.306(3) ?
    O21 Co1 . 1.8791(17) yes
    C22 C23 . 1.404(4) ?
    C22 C27 . 1.414(3) ?
    C23 C24 . 1.368(4) ?
    C23 H23 . 0.95 ?
    C24 C25 . 1.405(4) ?
    C24 H24 . 0.95 ?
    C25 C26 . 1.364(4) ?
    C25 H25 . 0.95 ?
    C26 C27 . 1.409(4) ?
    C26 H26 . 0.95 ?
    C27 C28 . 1.436(4) ?
    C28 N29 . 1.287(3) ?
    C28 H28 . 0.95 ?
    N29 C30 . 1.482(3) ?
    N29 Co1 . 1.9512(19) yes
    C30 C31 . 1.518(4) ?
    C30 H30A . 0.99 ?
    C30 H30B . 0.99 ?
    C31 C32 . 1.512(4) ?
    C31 H31A . 0.99 ?
    C31 H31B . 0.99 ?
    C32 C33 . 1.373(4) ?
    C32 C37 . 1.383(4) ?
    C33 C34 . 1.386(4) ?
    C33 H33 . 0.95 ?
    C34 C35 . 1.363(4) ?
    C34 H34 . 0.95 ?
    C35 O38 . 1.376(3) ?
    C35 C36 . 1.379(4) ?
    C36 C37 . 1.375(4) ?
    C36 H36 . 0.95 ?
    C37 H37 . 0.95 ?
    O38 C39 . 1.428(4) ?
    C39 H39A . 0.98 ?
    C39 H39B . 0.98 ?
    C39 H39C . 0.98 ?
    O41 C42 . 1.311(3) ?
    O41 Co1 . 1.8955(18) yes
    C42 C47 . 1.409(4) ?
    C42 C43 . 1.418(4) ?
    C43 C44 . 1.386(4) ?
    C43 H43 . 0.95 ?
    C44 C45 . 1.381(5) ?
    C44 H44 . 0.95 ?
    C45 C46 . 1.375(5) ?
    C45 H45 . 0.95 ?
    C46 C47 . 1.408(4) ?
    C46 H46 . 0.95 ?
    C47 C48 . 1.436(4) ?
    C48 N49 . 1.284(3) ?
    C48 H48 . 0.95 ?
    N49 C50 . 1.479(3) ?
    N49 Co1 . 1.944(2) yes
    C50 C51 . 1.525(4) ?
    C50 H50A . 0.99 ?
    C50 H50B . 0.99 ?
    C51 C52 . 1.509(4) ?
    C51 H51A . 0.99 ?
    C51 H51B . 0.99 ?
    C52 C57 . 1.381(4) ?
    C52 C53 . 1.401(4) ?
    C53 C54 . 1.374(4) ?
    C53 H53 . 0.95 ?
    C54 C55 . 1.389(4) ?
    C54 H54 . 0.95 ?
    C55 O58 . 1.370(3) ?
    C55 C56 . 1.386(4) ?
    C56 C57 . 1.388(4) ?
    C56 H56 . 0.95 ?
    C57 H57 . 0.95 ?
    O58 C59 . 1.419(3) ?
    C59 H59A . 0.98 ?
    C59 H59B . 0.98 ?
    C59 H59C . 0.98 ?
loop_
    _geom_angle_atom_site_label_1
    _geom_angle_atom_site_label_2
    _geom_angle_atom_site_label_3
    _geom_angle_site_symmetry_1
    _geom_angle_site_symmetry_3
    _geom_angle
    _geom_angle_publ_flag
    C2 O1 Co1 . . 119.05(14) ?
    O1 C2 C3 . . 119.9(2) ?
    O1 C2 C7 . . 123.1(2) ?
    C3 C2 C7 . . 117.0(2) ?
    C4 C3 C2 . . 121.7(2) ?
    C4 C3 H3 . . 119.1 ?
    C2 C3 H3 . . 119.1 ?
    C3 C4 C5 . . 121.2(3) ?
    C3 C4 H4 . . 119.4 ?
    C5 C4 H4 . . 119.4 ?
    C6 C5 C4 . . 118.6(3) ?
    C6 C5 H5 . . 120.7 ?
    C4 C5 H5 . . 120.7 ?
    C5 C6 C7 . . 121.3(3) ?
    C5 C6 H6 . . 119.4 ?
    C7 C6 H6 . . 119.4 ?
    C6 C7 C2 . . 120.1(2) ?
    C6 C7 C8 . . 119.3(2) ?
    C2 C7 C8 . . 120.4(2) ?
    N9 C8 C7 . . 125.8(2) ?
    N9 C8 H8 . . 117.1 ?
    C7 C8 H8 . . 117.1 ?
    C8 N9 C10 . . 116.5(2) ?
    C8 N9 Co1 . . 121.44(18) ?
    C10 N9 Co1 . . 122.01(16) ?
    N9 C10 C11 . . 110.96(19) ?
    N9 C10 H10A . . 109.4 ?
    C11 C10 H10A . . 109.4 ?
    N9 C10 H10B . . 109.4 ?
    C11 C10 H10B . . 109.4 ?
    H10A C10 H10B . . 108 ?
    C12 C11 C10 . . 112.6(2) ?
    C12 C11 H11A . . 109.1 ?
    C10 C11 H11A . . 109.1 ?
    C12 C11 H11B . . 109.1 ?
    C10 C11 H11B . . 109.1 ?
    H11A C11 H11B . . 107.8 ?
    C17 C12 C13 . . 117.2(3) ?
    C17 C12 C11 . . 120.2(3) ?
    C13 C12 C11 . . 122.5(3) ?
    C14 C13 C12 . . 121.1(3) ?
    C14 C13 H13 . . 119.5 ?
    C12 C13 H13 . . 119.5 ?
    C15 C14 C13 . . 120.3(3) ?
    C15 C14 H14 . . 119.8 ?
    C13 C14 H14 . . 119.8 ?
    C14 C15 O18A . . 117.7(3) ?
    C14 C15 C16 . . 119.9(3) ?
    O18A C15 C16 . . 122.3(4) ?
    C15 C16 C17 . . 118.7(3) ?
    C15 C16 H16 . . 120.6 ?
    C17 C16 H16 . . 120.6 ?
    C12 C17 C16 . . 122.7(3) ?
    C12 C17 H17 . . 118.7 ?
    C16 C17 H17 . . 118.7 ?
    C15 O18A C19A . . 119.8(3) ?
    H19D C19B H19E . . 109.5 ?
    H19D C19B H19F . . 109.5 ?
    H19E C19B H19F . . 109.5 ?
    C22 O21 Co1 . . 127.15(16) ?
    O21 C22 C23 . . 118.0(2) ?
    O21 C22 C27 . . 123.7(2) ?
    C23 C22 C27 . . 118.2(2) ?
    C24 C23 C22 . . 121.2(3) ?
    C24 C23 H23 . . 119.4 ?
    C22 C23 H23 . . 119.4 ?
    C23 C24 C25 . . 120.7(3) ?
    C23 C24 H24 . . 119.7 ?
    C25 C24 H24 . . 119.7 ?
    C26 C25 C24 . . 119.2(3) ?
    C26 C25 H25 . . 120.4 ?
    C24 C25 H25 . . 120.4 ?
    C25 C26 C27 . . 121.4(3) ?
    C25 C26 H26 . . 119.3 ?
    C27 C26 H26 . . 119.3 ?
    C26 C27 C22 . . 119.2(3) ?
    C26 C27 C28 . . 118.4(2) ?
    C22 C27 C28 . . 122.2(2) ?
    N29 C28 C27 . . 127.0(2) ?
    N29 C28 H28 . . 116.5 ?
    C27 C28 H28 . . 116.5 ?
    C28 N29 C30 . . 115.5(2) ?
    C28 N29 Co1 . . 123.24(18) ?
    C30 N29 Co1 . . 121.19(16) ?
    N29 C30 C31 . . 114.6(2) ?
    N29 C30 H30A . . 108.6 ?
    C31 C30 H30A . . 108.6 ?
    N29 C30 H30B . . 108.6 ?
    C31 C30 H30B . . 108.6 ?
    H30A C30 H30B . . 107.6 ?
    C32 C31 C30 . . 108.3(2) ?
    C32 C31 H31A . . 110 ?
    C30 C31 H31A . . 110 ?
    C32 C31 H31B . . 110 ?
    C30 C31 H31B . . 110 ?
    H31A C31 H31B . . 108.4 ?
    C33 C32 C37 . . 116.7(3) ?
    C33 C32 C31 . . 121.1(3) ?
    C37 C32 C31 . . 122.1(3) ?
    C32 C33 C34 . . 122.1(3) ?
    C32 C33 H33 . . 118.9 ?
    C34 C33 H33 . . 118.9 ?
    C35 C34 C33 . . 119.9(3) ?
    C35 C34 H34 . . 120.1 ?
    C33 C34 H34 . . 120.1 ?
    C34 C35 O38 . . 124.2(2) ?
    C34 C35 C36 . . 119.4(3) ?
    O38 C35 C36 . . 116.4(3) ?
    C37 C36 C35 . . 119.8(3) ?
    C37 C36 H36 . . 120.1 ?
    C35 C36 H36 . . 120.1 ?
    C36 C37 C32 . . 122.1(3) ?
    C36 C37 H37 . . 119 ?
    C32 C37 H37 . . 119 ?
    C35 O38 C39 . . 116.7(2) ?
    O38 C39 H39A . . 109.5 ?
    O38 C39 H39B . . 109.5 ?
    H39A C39 H39B . . 109.5 ?
    O38 C39 H39C . . 109.5 ?
    H39A C39 H39C . . 109.5 ?
    H39B C39 H39C . . 109.5 ?
    C42 O41 Co1 . . 120.99(17) ?
    O41 C42 C47 . . 123.5(2) ?
    O41 C42 C43 . . 118.8(3) ?
    C47 C42 C43 . . 117.7(2) ?
    C44 C43 C42 . . 120.1(3) ?
    C44 C43 H43 . . 120 ?
    C42 C43 H43 . . 120 ?
    C45 C44 C43 . . 121.9(3) ?
    C45 C44 H44 . . 119 ?
    C43 C44 H44 . . 119 ?
    C46 C45 C44 . . 119.1(3) ?
    C46 C45 H45 . . 120.5 ?
    C44 C45 H45 . . 120.5 ?
    C45 C46 C47 . . 120.8(3) ?
    C45 C46 H46 . . 119.6 ?
    C47 C46 H46 . . 119.6 ?
    C46 C47 C42 . . 120.5(3) ?
    C46 C47 C48 . . 118.4(3) ?
    C42 C47 C48 . . 121.0(2) ?
    N49 C48 C47 . . 126.1(2) ?
    N49 C48 H48 . . 116.9 ?
    C47 C48 H48 . . 116.9 ?
    C48 N49 C50 . . 117.2(2) ?
    C48 N49 Co1 . . 121.58(19) ?
    C50 N49 Co1 . . 121.15(16) ?
    N49 C50 C51 . . 113.20(19) ?
    N49 C50 H50A . . 108.9 ?
    C51 C50 H50A . . 108.9 ?
    N49 C50 H50B . . 108.9 ?
    C51 C50 H50B . . 108.9 ?
    H50A C50 H50B . . 107.8 ?
    C52 C51 C50 . . 110.4(2) ?
    C52 C51 H51A . . 109.6 ?
    C50 C51 H51A . . 109.6 ?
    C52 C51 H51B . . 109.6 ?
    C50 C51 H51B . . 109.6 ?
    H51A C51 H51B . . 108.1 ?
    C57 C52 C53 . . 116.9(3) ?
    C57 C52 C51 . . 122.2(3) ?
    C53 C52 C51 . . 120.8(3) ?
    C54 C53 C52 . . 121.9(3) ?
    C54 C53 H53 . . 119 ?
    C52 C53 H53 . . 119 ?
    C53 C54 C55 . . 120.0(3) ?
    C53 C54 H54 . . 120 ?
    C55 C54 H54 . . 120 ?
    O58 C55 C56 . . 125.1(3) ?
    O58 C55 C54 . . 115.5(2) ?
    C56 C55 C54 . . 119.4(3) ?
    C55 C56 C57 . . 119.7(3) ?
    C55 C56 H56 . . 120.2 ?
    C57 C56 H56 . . 120.2 ?
    C52 C57 C56 . . 122.1(3) ?
    C52 C57 H57 . . 118.9 ?
    C56 C57 H57 . . 118.9 ?
    C55 O58 C59 . . 117.4(2) ?
    O58 C59 H59A . . 109.5 ?
    O58 C59 H59B . . 109.5 ?
    H59A C59 H59B . . 109.5 ?
    O58 C59 H59C . . 109.5 ?
    H59A C59 H59C . . 109.5 ?
    H59B C59 H59C . . 109.5 ?
    O21 Co1 O41 . . 174.44(7) ?
    O21 Co1 O1 . . 84.66(7) ?
    O41 Co1 O1 . . 89.92(7) ?
    O21 Co1 N49 . . 89.84(8) ?
    O41 Co1 N49 . . 91.18(9) ?
    O1 Co1 N49 . . 87.69(8) ?
    O21 Co1 N29 . . 93.49(8) ?
    O41 Co1 N29 . . 91.96(8) ?
    O1 Co1 N29 . . 177.69(9) ?
    N49 Co1 N29 . . 90.93(8) ?
    O21 Co1 N9 . . 90.58(8) ?
    O41 Co1 N9 . . 88.22(8) ?
    O1 Co1 N9 . . 90.43(8) ?
    N49 Co1 N9 . . 178.02(8) ?
    N29 Co1 N9 . . 90.98(8) ?
loop_
    _geom_torsion_atom_site_label_1
    _geom_torsion_atom_site_label_2
    _geom_torsion_atom_site_label_3
    _geom_torsion_atom_site_label_4
    _geom_torsion_site_symmetry_1
    _geom_torsion_site_symmetry_2
    _geom_torsion_site_symmetry_3
    _geom_torsion_site_symmetry_4
    _geom_torsion
    _geom_torsion_publ_flag
    Co1 O1 C2 C3 . . . . 144.48(19) ?
    Co1 O1 C2 C7 . . . . -37.7(3) ?
    O1 C2 C3 C4 . . . . 178.6(2) ?
    C7 C2 C3 C4 . . . . 0.7(4) ?
    C2 C3 C4 C5 . . . . -0.4(4) ?
    C3 C4 C5 C6 . . . . -0.7(5) ?
    C4 C5 C6 C7 . . . . 1.4(5) ?
    C5 C6 C7 C2 . . . . -1.2(4) ?
    C5 C6 C7 C8 . . . . -177.9(3) ?
    O1 C2 C7 C6 . . . . -177.8(2) ?
    C3 C2 C7 C6 . . . . 0.1(4) ?
    O1 C2 C7 C8 . . . . -1.1(4) ?
    C3 C2 C7 C8 . . . . 176.8(2) ?
    C6 C7 C8 N9 . . . . -164.7(3) ?
    C2 C7 C8 N9 . . . . 18.5(4) ?
    C7 C8 N9 C10 . . . . -170.3(2) ?
    C7 C8 N9 Co1 . . . . 6.1(4) ?
    C8 N9 C10 C11 . . . . 78.4(3) ?
    Co1 N9 C10 C11 . . . . -98.0(2) ?
    N9 C10 C11 C12 . . . . 155.6(2) ?
    C10 C11 C12 C17 . . . . -89.9(3) ?
    C10 C11 C12 C13 . . . . 87.2(3) ?
    C17 C12 C13 C14 . . . . 1.5(4) ?
    C11 C12 C13 C14 . . . . -175.7(3) ?
    C12 C13 C14 C15 . . . . -0.6(5) ?
    C13 C14 C15 O18A . . . . 177.7(3) ?
    C13 C14 C15 C16 . . . . -0.2(5) ?
    C14 C15 C16 C17 . . . . 0.2(5) ?
    O18A C15 C16 C17 . . . . -177.6(3) ?
    C13 C12 C17 C16 . . . . -1.5(4) ?
    C11 C12 C17 C16 . . . . 175.7(3) ?
    C15 C16 C17 C12 . . . . 0.7(5) ?
    C14 C15 O18A C19A . . . . -165.3(4) ?
    C16 C15 O18A C19A . . . . 12.6(5) ?
    Co1 O21 C22 C23 . . . . -166.89(19) ?
    Co1 O21 C22 C27 . . . . 15.6(3) ?
    O21 C22 C23 C24 . . . . -175.2(3) ?
    C27 C22 C23 C24 . . . . 2.5(4) ?
    C22 C23 C24 C25 . . . . -0.7(5) ?
    C23 C24 C25 C26 . . . . -1.2(5) ?
    C24 C25 C26 C27 . . . . 1.3(5) ?
    C25 C26 C27 C22 . . . . 0.5(4) ?
    C25 C26 C27 C28 . . . . 175.1(3) ?
    O21 C22 C27 C26 . . . . 175.1(2) ?
    C23 C22 C27 C26 . . . . -2.3(4) ?
    O21 C22 C27 C28 . . . . 0.7(4) ?
    C23 C22 C27 C28 . . . . -176.8(2) ?
    C26 C27 C28 N29 . . . . 179.3(2) ?
    C22 C27 C28 N29 . . . . -6.2(4) ?
    C27 C28 N29 C30 . . . . 179.3(2) ?
    C27 C28 N29 Co1 . . . . -4.6(4) ?
    C28 N29 C30 C31 . . . . -104.9(3) ?
    Co1 N29 C30 C31 . . . . 78.9(3) ?
    N29 C30 C31 C32 . . . . 175.5(2) ?
    C30 C31 C32 C33 . . . . -90.8(3) ?
    C30 C31 C32 C37 . . . . 84.2(3) ?
    C37 C32 C33 C34 . . . . 1.4(5) ?
    C31 C32 C33 C34 . . . . 176.7(3) ?
    C32 C33 C34 C35 . . . . -0.9(5) ?
    C33 C34 C35 O38 . . . . 179.5(3) ?
    C33 C34 C35 C36 . . . . -0.4(5) ?
    C34 C35 C36 C37 . . . . 1.0(5) ?
    O38 C35 C36 C37 . . . . -178.9(3) ?
    C35 C36 C37 C32 . . . . -0.5(5) ?
    C33 C32 C37 C36 . . . . -0.7(5) ?
    C31 C32 C37 C36 . . . . -175.9(3) ?
    C34 C35 O38 C39 . . . . 0.3(4) ?
    C36 C35 O38 C39 . . . . -179.8(3) ?
    Co1 O41 C42 C47 . . . . 32.7(3) ?
    Co1 O41 C42 C43 . . . . -150.49(18) ?
    O41 C42 C43 C44 . . . . -178.8(2) ?
    C47 C42 C43 C44 . . . . -1.7(4) ?
    C42 C43 C44 C45 . . . . 1.7(4) ?
    C43 C44 C45 C46 . . . . -0.3(4) ?
    C44 C45 C46 C47 . . . . -1.0(4) ?
    C45 C46 C47 C42 . . . . 1.0(4) ?
    C45 C46 C47 C48 . . . . 176.5(2) ?
    O41 C42 C47 C46 . . . . 177.3(2) ?
    C43 C42 C47 C46 . . . . 0.4(4) ?
    O41 C42 C47 C48 . . . . 1.9(4) ?
    C43 C42 C47 C48 . . . . -175.0(2) ?
    C46 C47 C48 N49 . . . . 169.4(2) ?
    C42 C47 C48 N49 . . . . -15.1(4) ?
    C47 C48 N49 C50 . . . . 173.8(2) ?
    C47 C48 N49 Co1 . . . . -8.2(4) ?
    C48 N49 C50 C51 . . . . 78.8(3) ?
    Co1 N49 C50 C51 . . . . -99.2(2) ?
    N49 C50 C51 C52 . . . . -179.7(2) ?
    C50 C51 C52 C57 . . . . -100.5(3) ?
    C50 C51 C52 C53 . . . . 75.1(3) ?
    C57 C52 C53 C54 . . . . -1.2(4) ?
    C51 C52 C53 C54 . . . . -177.1(2) ?
    C52 C53 C54 C55 . . . . -0.3(4) ?
    C53 C54 C55 O58 . . . . -178.4(2) ?
    C53 C54 C55 C56 . . . . 1.4(4) ?
    O58 C55 C56 C57 . . . . 178.9(2) ?
    C54 C55 C56 C57 . . . . -0.9(4) ?
    C53 C52 C57 C56 . . . . 1.7(4) ?
    C51 C52 C57 C56 . . . . 177.5(2) ?
    C55 C56 C57 C52 . . . . -0.7(4) ?
    C56 C55 O58 C59 . . . . -0.7(4) ?
    C54 C55 O58 C59 . . . . 179.1(3) ?
    C22 O21 Co1 O1 . . . . 161.3(2) ?
    C22 O21 Co1 N49 . . . . -111.0(2) ?
    C22 O21 Co1 N29 . . . . -20.1(2) ?
    C22 O21 Co1 N9 . . . . 70.9(2) ?
    C42 O41 Co1 O1 . . . . 45.27(19) ?
    C42 O41 Co1 N49 . . . . -42.42(19) ?
    C42 O41 Co1 N29 . . . . -133.39(19) ?
    C42 O41 Co1 N9 . . . . 135.70(19) ?
    C2 O1 Co1 O21 . . . . -43.33(18) ?
    C2 O1 Co1 O41 . . . . 135.43(18) ?
    C2 O1 Co1 N49 . . . . -133.39(19) ?
    C2 O1 Co1 N9 . . . . 47.21(19) ?
    C48 N49 Co1 O21 . . . . -144.0(2) ?
    C50 N49 Co1 O21 . . . . 33.84(18) ?
    C48 N49 Co1 O41 . . . . 30.5(2) ?
    C50 N49 Co1 O41 . . . . -151.62(18) ?
    C48 N49 Co1 O1 . . . . -59.4(2) ?
    C50 N49 Co1 O1 . . . . 118.51(18) ?
    C48 N49 Co1 N29 . . . . 122.5(2) ?
    C50 N49 Co1 N29 . . . . -59.64(18) ?
    C28 N29 Co1 O21 . . . . 14.3(2) ?
    C30 N29 Co1 O21 . . . . -169.75(18) ?
    C28 N29 Co1 O41 . . . . -164.6(2) ?
    C30 N29 Co1 O41 . . . . 11.36(18) ?
    C28 N29 Co1 N49 . . . . 104.2(2) ?
    C30 N29 Co1 N49 . . . . -79.86(19) ?
    C28 N29 Co1 N9 . . . . -76.3(2) ?
    C30 N29 Co1 N9 . . . . 99.61(19) ?
    C8 N9 Co1 O21 . . . . 52.5(2) ?
    C10 N9 Co1 O21 . . . . -131.27(18) ?
    C8 N9 Co1 O41 . . . . -122.1(2) ?
    C10 N9 Co1 O41 . . . . 54.16(18) ?
    C8 N9 Co1 O1 . . . . -32.2(2) ?
    C10 N9 Co1 O1 . . . . 144.07(18) ?
    C8 N9 Co1 N29 . . . . 146.0(2) ?
    C10 N9 Co1 N29 . . . . -37.77(18) ?
loop_
    _geom_hbond_atom_site_label_D
    _geom_hbond_atom_site_label_H
    _geom_hbond_atom_site_label_A
    _geom_hbond_site_symmetry_A
    _geom_hbond_distance_DH
    _geom_hbond_distance_HA
    _geom_hbond_distance_DA
    _geom_hbond_angle_DHA
    _geom_hbond_publ_flag
    C4 H4 Cg1 7_455 0.95 2.56 3.475(3) 162 yes
    C30 H30B Cg2 7_555 0.99 2.91 3.838(3) 157 yes
_iucr_refine_instructions_details
;
 .res file for SHELXL : job.res
.................................................................
TITL import in P c a b
CELL  0.71073  15.9798  19.2968  27.4387   90.000   90.000   90.000
ZERR     8.00   0.0005   0.0006   0.0009    0.000    0.000    0.000
LATT   1
SYMM  - X, 1/2 - Y, 1/2 + Z
SYMM  1/2 + X, - Y, 1/2 - Z
SYMM  1/2 - X, 1/2 + Y, - Z
SFAC  C    H    N    O    CO
UNIT  384  384  24   48   8
MERG   2
EXYZ O18a O18b
EADP O18a O18b
EADP C19a c19b
FMAP   2
PLAN   20
ACTA
BOND   $H
CONF
LIST   4
WPDB  -2
L.S.   4
TEMP  -123.00
WGHT    0.048700    5.366200
FVAR       0.17098   0.76798
O1    4    0.566111    0.213202    0.154167    11.00000    0.01458    0.02897 =
         0.03493    0.00482    0.00109    0.00257
C2    1    0.542713    0.159141    0.179953    11.00000    0.01347    0.02837 =
         0.03067    0.00335   -0.00436   -0.00162
C3    1    0.478324    0.165851    0.214394    11.00000    0.01838    0.03147 =
         0.03673    0.00216    0.00339    0.00473
AFIX  43
H3    2    0.453098    0.209905    0.219192    11.00000   -1.20000
AFIX   0
C4    1    0.450987    0.110707    0.241189    11.00000    0.02652    0.03990 =
         0.04142    0.00081    0.01327    0.00049
AFIX  43
H4    2    0.407476    0.117235    0.264331    11.00000   -1.20000
AFIX   0
C5    1    0.485787    0.044915    0.235211    11.00000    0.04018    0.03135 =
         0.05400    0.00495    0.01874   -0.00451
AFIX  43
H5    2    0.466808    0.006920    0.254251    11.00000   -1.20000
AFIX   0
C6    1    0.547822    0.036252    0.201352    11.00000    0.03261    0.02649 =
         0.04769   -0.00047    0.01007    0.00012
AFIX  43
H6    2    0.571062   -0.008523    0.196451    11.00000   -1.20000
AFIX   0
C7    1    0.577730    0.092162    0.173769    11.00000    0.01791    0.03065 =
         0.03099   -0.00133    0.00216   -0.00112
C8    1    0.641122    0.080156    0.137418    11.00000    0.02262    0.02537 =
         0.03322   -0.00211   -0.00202    0.00140
AFIX  43
H8    2    0.650487    0.033505    0.127794    11.00000   -1.20000
AFIX   0
N9    3    0.686041    0.126861    0.116893    11.00000    0.01716    0.02439 =
         0.02678    0.00022    0.00077    0.00149
C10   1    0.737364    0.104327    0.075024    11.00000    0.01891    0.03175 =
         0.03102   -0.00216    0.00284   -0.00031
AFIX  23
H10A  2    0.763549    0.059068    0.082515    11.00000   -1.20000
H10B  2    0.782642    0.138398    0.069336    11.00000   -1.20000
AFIX   0
C11   1    0.683737    0.097631    0.028739    11.00000    0.02642    0.04236 =
         0.03531   -0.00666   -0.00297   -0.00306
AFIX  23
H11A  2    0.655763    0.051855    0.028727    11.00000   -1.20000
H11B  2    0.639686    0.133700    0.029189    11.00000   -1.20000
AFIX   0
C12   1    0.734376    0.104976   -0.017136    11.00000    0.02759    0.05032 =
         0.02923   -0.00802   -0.00984    0.00463
C13   1    0.774246    0.049174   -0.039149    11.00000    0.05412    0.05298 =
         0.04241   -0.01180   -0.00422    0.00771
AFIX  43
H13   2    0.766620    0.003921   -0.026258    11.00000   -1.20000
AFIX   0
C14   1    0.825078    0.058458   -0.079698    11.00000    0.06693    0.07320 =
         0.03734   -0.01466    0.00030    0.02709
AFIX  43
H14   2    0.852260    0.019711   -0.094037    11.00000   -1.20000
AFIX   0
C15   1    0.836263    0.123571   -0.099216    11.00000    0.04723    0.09272 =
         0.02574   -0.00387   -0.00274    0.02631
C16   1    0.796473    0.180065   -0.078497    11.00000    0.04301    0.07057 =
         0.03540    0.00544   -0.00642    0.01374
AFIX  43
H16   2    0.803596    0.225170   -0.091737    11.00000   -1.20000
AFIX   0
C17   1    0.745949    0.169563   -0.037991    11.00000    0.03263    0.05688 =
         0.03242   -0.00449   -0.00299    0.00893
AFIX  43
H17   2    0.718190    0.208304   -0.024024    11.00000   -1.20000
AFIX   0
PART    1
O18A  4    0.889818    0.130004   -0.138331    21.00000    0.08610    0.10781 =
         0.03639    0.00743    0.01587    0.02880
C19A  1    0.919805    0.198862   -0.152986    21.00000    0.05402    0.12617 =
         0.05528    0.03332    0.01542    0.02148
AFIX 137
H19A  2    0.873310    0.225505   -0.166819    21.00000   -1.50000
H19B  2    0.964038    0.193827   -0.177470    21.00000   -1.50000
H19C  2    0.942075    0.223202   -0.124449    21.00000   -1.50000
AFIX   0
PART    2
O18B  4    0.889818    0.130004   -0.138331   -21.00000    0.08610    0.10781 =
         0.03639    0.00743    0.01587    0.02880
C19B  1    0.900632    0.066131   -0.166627   -21.00000    0.05402    0.12617 =
         0.05528    0.03332    0.01542    0.02148
AFIX 137
H19D  2    0.933737    0.032892   -0.147719   -21.00000   -1.50000
H19E  2    0.929715    0.076724   -0.197176   -21.00000   -1.50000
H19F  2    0.845670    0.046106   -0.173889   -21.00000   -1.50000
AFIX   0
PART    0
O21   4    0.700849    0.197051    0.202547    11.00000    0.01786    0.03024 =
         0.02581    0.00111    0.00002    0.00224
C22   1    0.770562    0.173394    0.220949    11.00000    0.02294    0.02064 =
         0.03194   -0.00158   -0.00339    0.00276
C23   1    0.767781    0.143079    0.267423    11.00000    0.02937    0.03933 =
         0.03870    0.00939   -0.00113    0.00418
AFIX  43
H23   2    0.715312    0.137234    0.283174    11.00000   -1.20000
AFIX   0
C24   1    0.839208    0.121800    0.290447    11.00000    0.04557    0.05524 =
         0.04450    0.01959   -0.00840    0.00738
AFIX  43
H24   2    0.835788    0.101887    0.322048    11.00000   -1.20000
AFIX   0
C25   1    0.917599    0.129101    0.267824    11.00000    0.03172    0.04321 =
         0.05906    0.00973   -0.01481    0.01053
AFIX  43
H25   2    0.967188    0.115089    0.284181    11.00000   -1.20000
AFIX   0
C26   1    0.921588    0.156561    0.222078    11.00000    0.02058    0.02870 =
         0.05410    0.00030   -0.00513    0.00627
AFIX  43
H26   2    0.974408    0.160647    0.206452    11.00000   -1.20000
AFIX   0
C27   1    0.849095    0.178993    0.197501    11.00000    0.02169    0.01659 =
         0.03648   -0.00132   -0.00264    0.00305
C28   1    0.858651    0.212385    0.151043    11.00000    0.01746    0.02155 =
         0.03725   -0.00888    0.00336   -0.00072
AFIX  43
H28   2    0.914302    0.217967    0.139515    11.00000   -1.20000
AFIX   0
N29   3    0.799974    0.235562    0.123341    11.00000    0.01767    0.02244 =
         0.03053   -0.00117    0.00193   -0.00012
C30   1    0.828188    0.268626    0.077432    11.00000    0.02380    0.03639 =
         0.03250   -0.00111    0.00828   -0.00267
AFIX  23
H30A  2    0.793817    0.250495    0.050257    11.00000   -1.20000
H30B  2    0.886924    0.254894    0.071231    11.00000   -1.20000
AFIX   0
C31   1    0.822915    0.347173    0.077225    11.00000    0.04091    0.03292 =
         0.05114    0.00226    0.01962   -0.00125
AFIX  23
H31A  2    0.763813    0.362070    0.079932    11.00000   -1.20000
H31B  2    0.854245    0.366369    0.105272    11.00000   -1.20000
AFIX   0
C32   1    0.860105    0.373285    0.030018    11.00000    0.03198    0.02660 =
         0.04268    0.00390    0.00836    0.00224
C33   1    0.943582    0.389494    0.026590    11.00000    0.03233    0.06780 =
         0.03501    0.01029   -0.00240   -0.00586
AFIX  43
H33   2    0.977490    0.386447    0.054947    11.00000   -1.20000
AFIX   0
C34   1    0.979956    0.410150   -0.016897    11.00000    0.02264    0.07404 =
         0.04249    0.01446   -0.00155   -0.00356
AFIX  43
H34   2    1.037732    0.421652   -0.017948    11.00000   -1.20000
AFIX   0
C35   1    0.932672    0.413932   -0.058164    11.00000    0.03375    0.03513 =
         0.03669    0.00937    0.00050    0.00583
C36   1    0.848994    0.396693   -0.056132    11.00000    0.03765    0.05480 =
         0.05163    0.01970   -0.01380   -0.00444
AFIX  43
H36   2    0.815692    0.398410   -0.084787    11.00000   -1.20000
AFIX   0
C37   1    0.813893    0.377015   -0.012533    11.00000    0.02600    0.04659 =
         0.06642    0.01632   -0.00448   -0.00294
AFIX  43
H37   2    0.756080    0.365620   -0.011597    11.00000   -1.20000
AFIX   0
O38   4    0.962912    0.434304   -0.102897    11.00000    0.04584    0.06265 =
         0.03630    0.01868    0.00097    0.00102
C39   1    1.049594    0.451965   -0.105250    11.00000    0.04547    0.07783 =
         0.04664    0.01684    0.01834    0.01399
AFIX 137
H39A  2    1.061912    0.487943   -0.081085    11.00000   -1.50000
H39B  2    1.062901    0.469303   -0.137914    11.00000   -1.50000
H39C  2    1.083458    0.410771   -0.098368    11.00000   -1.50000
AFIX   0
O41   4    0.650619    0.247320    0.073030    11.00000    0.02479    0.03270 =
         0.02751    0.00417   -0.00054    0.00333
C42   1    0.589929    0.291409    0.064511    11.00000    0.01910    0.03356 =
         0.03163    0.01208    0.00435   -0.00316
C43   1    0.542823    0.284457    0.020982    11.00000    0.02735    0.04941 =
         0.03517    0.01795   -0.00160   -0.00799
AFIX  43
H43   2    0.554797    0.247802   -0.001054    11.00000   -1.20000
AFIX   0
C44   1    0.479341    0.331085    0.010562    11.00000    0.02509    0.06743 =
         0.04899    0.03108   -0.00836   -0.00898
AFIX  43
H44   2    0.447324    0.324972   -0.018292    11.00000   -1.20000
AFIX   0
C45   1    0.461272    0.386200    0.040921    11.00000    0.02261    0.05252 =
         0.06558    0.03224    0.00253    0.00435
AFIX  43
H45   2    0.417650    0.417679    0.032969    11.00000   -1.20000
AFIX   0
C46   1    0.507319    0.394844    0.082807    11.00000    0.02546    0.04241 =
         0.05504    0.02161    0.00635    0.00216
AFIX  43
H46   2    0.495909    0.433040    0.103616    11.00000   -1.20000
AFIX   0
C47   1    0.571166    0.347794    0.095240    11.00000    0.01780    0.03353 =
         0.03991    0.01474    0.00411    0.00005
C48   1    0.620412    0.361567    0.137943    11.00000    0.02377    0.02543 =
         0.03896    0.00295    0.01183    0.00255
AFIX  43
H48   2    0.614005    0.405842    0.152616    11.00000   -1.20000
AFIX   0
N49   3    0.672294    0.319644    0.158150    11.00000    0.01838    0.02723 =
         0.03162    0.00066    0.00531   -0.00124
C50   1    0.723103    0.346836    0.198920    11.00000    0.02117    0.02601 =
         0.03733   -0.00446    0.00428   -0.00212
AFIX  23
H50A  2    0.743116    0.393862    0.190425    11.00000   -1.20000
H50B  2    0.772817    0.316853    0.203273    11.00000   -1.20000
AFIX   0
C51   1    0.675217    0.350367    0.246934    11.00000    0.02536    0.03794 =
         0.04197   -0.00771    0.00967   -0.00249
AFIX  23
H51A  2    0.625495    0.380459    0.243009    11.00000   -1.20000
H51B  2    0.655673    0.303428    0.256020    11.00000   -1.20000
AFIX   0
C52   1    0.730456    0.378820    0.286795    11.00000    0.02324    0.03770 =
         0.03279   -0.00874    0.01079   -0.00083
C53   1    0.749351    0.449644    0.288940    11.00000    0.02852    0.03559 =
         0.03696   -0.00530   -0.00078    0.00771
AFIX  43
H53   2    0.724753    0.480055    0.265786    11.00000   -1.20000
AFIX   0
C54   1    0.802413    0.476411    0.323549    11.00000    0.03417    0.02739 =
         0.04011   -0.00628    0.00082    0.00346
AFIX  43
H54   2    0.814289    0.524645    0.323985    11.00000   -1.20000
AFIX   0
C55   1    0.838679    0.432903    0.357899    11.00000    0.02949    0.03476 =
         0.03142   -0.00504    0.00372    0.00352
C56   1    0.822221    0.362402    0.356136    11.00000    0.03815    0.03330 =
         0.03264    0.00495    0.00740    0.00224
AFIX  43
H56   2    0.847291    0.332010    0.379129    11.00000   -1.20000
AFIX   0
C57   1    0.768937    0.336464    0.320611    11.00000    0.03746    0.02802 =
         0.04002   -0.00055    0.01417   -0.00511
AFIX  43
H57   2    0.758598    0.288008    0.319518    11.00000   -1.20000
AFIX   0
O58   4    0.888944    0.464741    0.391568    11.00000    0.04757    0.03858 =
         0.04195   -0.00251   -0.01447    0.00168
C59   1    0.926354    0.422356    0.427780    11.00000    0.04987    0.05450 =
         0.04267    0.00676   -0.00934    0.00390
AFIX 137
H59A  2    0.882592    0.397968    0.445998    11.00000   -1.50000
H59B  2    0.958909    0.451341    0.450155    11.00000   -1.50000
H59C  2    0.963398    0.388487    0.412196    11.00000   -1.50000
AFIX   0
CO1   5    0.681248    0.223520    0.137637    11.00000    0.01419    0.02480 =
         0.02621    0.00083    0.00060    0.00120
HKLF    4
REM  import in P c a b
REM R1 =  0.0558 for   6226 Fo > 4sig(Fo)  and  0.1041 for all   9652 data
REM    531 parameters refined using      0 restraints
END
WGHT      0.0467      4.4501
 REM Highest difference peak   1.10,  deepest hole  -0.30,  1-sigma level   0.06
Q1    1   0.6780  0.2720  0.1195  11.00000  0.05    1.10
Q2    1   0.6835  0.1727  0.1178  11.00000  0.05    0.56
Q3    1   0.6791  0.2744  0.1579  11.00000  0.05    0.50
Q4    1   0.6796  0.1739  0.1580  11.00000  0.05    0.45
Q5    1   0.6797  0.2266  0.0979  11.00000  0.05    0.41
Q6    1   0.6809  0.2223  0.1803  11.00000  0.05    0.30
Q7    1   0.6688  0.3556  0.1404  11.00000  0.05    0.28
Q8    1   0.6322  0.2420  0.1715  11.00000  0.05    0.27
Q9    1   0.8181  0.1944  0.2101  11.00000  0.05    0.27
Q10   1   0.5579  0.1248  0.1809  11.00000  0.05    0.26
Q11   1   0.8803  0.1766  0.2177  11.00000  0.05    0.26
Q12   1   0.8246  0.3086  0.0772  11.00000  0.05    0.26
Q13   1   0.8178  0.3991  0.3685  11.00000  0.05    0.26
Q14   1   0.7634  0.3652  0.2973  11.00000  0.05    0.25
Q15   1   0.8542  0.2165  0.1867  11.00000  0.05    0.25
Q16   1   0.7225  0.4163  0.2991  11.00000  0.05    0.25
Q17   1   0.8868  0.0129 -0.1909  11.00000  0.05    0.24
Q18   1   0.5598  0.2622  0.1709  11.00000  0.05    0.23
Q19   1   0.4706  0.3373  0.0332  11.00000  0.05    0.23
Q20   1   0.8249  0.3576  0.0477  11.00000  0.05    0.23
;
