# Supplementary material for: Tris(2-{[2-(4-meth­oxy­phen­yl)eth­yl]imino­meth­yl}phenolato-κ2 N,O 1)cobalt(III)
Source: Acta Crystallogr Sect E Struct Rep Online. 2012 May 26;68(Pt 6):m803–4. doi: 10.1107/S1600536812023033 (PMC3379129; doi:10.1107/S1600536812023033)
Supplement: Supplementary file 2 [file e-68-0m803-Isup2.hkl]

#
# h,k,l, Fc-squared, Fo-squared, sigma(Fo-squared) and status flag
#
data_I
_shelx_title ' import in P c a b'
_shelx_refln_list_code          4
_shelx_F_calc_maximum      575.07
_exptl_crystal_F_000      3456.00
_reflns_d_resolution_high  0.7698
 
loop_
 _symmetry_equiv_pos_as_xyz
 'x, y, z'
 '-x, -y+1/2, z+1/2'
 'x+1/2, -y, -z+1/2'
 '-x+1/2, y+1/2, -z'
 '-x, -y, -z'
 'x, y-1/2, -z-1/2'
 '-x-1/2, y, z-1/2'
 'x-1/2, -y-1/2, z'
 
_cell_length_a    15.9798
_cell_length_b    19.2968
_cell_length_c    27.4387
_cell_angle_alpha  90.000
_cell_angle_beta   90.000
_cell_angle_gamma  90.000
 
_shelx_F_squared_multiplier     1.000
 
loop_
 _refln_index_h
 _refln_index_k
 _refln_index_l
 _refln_F_squared_calc
 _refln_F_squared_meas
 _refln_F_squared_sigma
 _refln_observed_status
   8   0   0   108019.97   122927.44   2411.46 o
  10   0   0     9896.91    11337.70    242.85 o
  12   0   0    12215.75    11974.13    232.96 o
  14   0   0    10456.20    10635.17    286.07 o
  16   0   0     4723.00     4541.48    216.73 o
  18   0   0      795.99      705.33    132.85 o
   2   2   0    90610.33    93961.01    997.64 o
   3   2   0    10480.81    10317.48    139.29 o
   4   2   0    11055.81    11338.01    153.32 o
   5   2   0      453.29      576.98     60.68 o
   6   2   0    31046.67    35450.14    634.28 o
   7   2   0      946.50      982.22     74.77 o
   8   2   0    42938.04    47252.53    540.69 o
   9   2   0     5997.48     6179.88    133.95 o
  10   2   0     3178.72     3054.58    101.90 o
  11   2   0      452.14      496.11     60.82 o
  12   2   0     3489.09     3542.48    120.76 o
  13   2   0        2.66       32.32     54.83 o
  14   2   0     1727.20     1826.80    114.40 o
  15   2   0       81.37      144.09     46.85 o
  16   2   0     1405.77     1615.70    137.13 o
  17   2   0      185.87      259.02     72.84 o
  18   2   0      457.82      673.29     88.07 o
  19   2   0     3260.57     3358.52    250.63 o
  20   2   0     1512.52     1594.52    198.24 o
   0   4   0   321516.25   316979.53   8225.62 o
   1   4   0    31666.72    34627.84    501.49 o
   2   4   0      162.65      185.84     19.00 o
   3   4   0     3728.53     3759.25     89.58 o
   4   4   0     7910.57     8518.61    112.62 o
   5   4   0     5807.36     6100.24     94.45 o
   6   4   0    12005.13    12943.60    196.05 o
   7   4   0     5811.02     6178.81    101.58 o
   8   4   0    13563.01    13659.29    243.72 o
   9   4   0      979.64      818.04     67.98 o
  10   4   0     7630.91     7496.60    163.70 o
  11   4   0      964.26      957.13     76.72 o
  12   4   0      939.80     1033.26    105.31 o
  13   4   0       28.54       -7.82     79.75 o
  14   4   0     1033.86     1198.00    105.36 o
  15   4   0      122.87      103.37     72.37 o
  16   4   0     1215.85     1105.58    170.85 o
  17   4   0     3774.42     3698.17    265.01 o
  18   4   0      134.82      369.78    149.97 o
  19   4   0      255.08      652.94    168.46 o
  20   4   0      997.51      889.88    185.92 o
   0   6   0    15459.68    13953.54    256.99 o
   1   6   0    46325.00    46421.87    420.81 o
   2   6   0     7807.40     8028.86    116.55 o
   3   6   0     1649.84     1320.32     52.97 o
   4   6   0    11027.60    11402.57    133.34 o
   5   6   0     6934.10     6797.24     95.32 o
   6   6   0    13523.92    13788.13    228.16 o
   7   6   0    34301.73    33395.99    302.71 o
   8   6   0     7147.73     7045.14    120.50 o
   9   6   0     8140.13     7275.38    145.01 o
  10   6   0     1062.97     1050.06     59.78 o
  11   6   0      209.35      206.58     64.71 o
  12   6   0     1103.75     1075.29     89.51 o
  13   6   0     4060.91     3970.84    160.17 o
  14   6   0      260.98      213.54     77.06 o
  15   6   0     2770.13     2882.14    157.23 o
  16   6   0     1648.51     2144.06    229.06 o
  17   6   0     2586.85     3044.54    273.57 o
  18   6   0      166.31      -26.36    145.17 o
  19   6   0     1121.42     1256.23    213.31 o
  20   6   0      169.73      447.51    172.22 o
   0   8   0     9709.52     9988.97    305.93 o
   1   8   0    78438.38    78031.29    798.07 o
   2   8   0    13297.31    13720.09    141.01 o
   3   8   0    19655.06    19476.20    182.66 o
   4   8   0    12374.18    12354.63    132.38 o
   5   8   0    36952.32    35663.38    367.56 o
   6   8   0     4715.72     4602.00    115.96 o
   7   8   0     7768.86     6851.11    118.23 o
   8   8   0     1297.62     1588.28     68.47 o
   9   8   0    17988.54    18176.66    226.35 o
  10   8   0      377.03      352.84     48.14 o
  11   8   0      230.34      299.05     50.08 o
  12   8   0       61.73       55.04     40.86 o
  13   8   0     4119.92     4081.38    114.25 o
  14   8   0     1042.36     1172.95    113.92 o
  15   8   0     5306.36     5151.54    232.84 o
  16   8   0     1438.53     1230.90    212.97 o
  17   8   0     6111.98     6021.30    361.57 o
  18   8   0       93.90       98.61    169.14 o
  19   8   0     1377.89     1505.50    245.84 o
   0  10   0     4432.53     5209.32    174.53 o
   1  10   0    10107.57     8656.33    184.08 o
   2  10   0     3139.63     3333.28    116.92 o
   3  10   0       12.42      -27.59     27.59 o
   4  10   0      222.50      278.18     34.03 o
   5  10   0     1826.02     1910.54     70.13 o
   6  10   0       96.18      142.49     53.78 o
   7  10   0    26997.45    25663.07    302.07 o
   8  10   0     1574.12     1603.16     77.95 o
   9  10   0    10091.21     9484.49    158.27 o
  10  10   0      364.06      339.90     53.73 o
  11  10   0     1435.91     1318.10     81.52 o
  12  10   0       22.17       15.09     53.67 o
  13  10   0     4990.08     4435.63    177.12 o
  14  10   0      994.57      912.34    111.48 o
  15  10   0     3057.20     2658.67    292.40 o
  16  10   0      337.25      272.54    188.32 o
  17  10   0      821.33      899.80    229.40 o
  18  10   0      423.35      606.72    204.07 o
  19  10   0     1229.37     1464.75    241.73 o
   0  12   0    14500.11    14677.64    465.99 o
   1  12   0     1323.20      764.30     97.38 o
   2  12   0      903.12      751.38     96.82 o
   3  12   0      315.68      203.19     82.84 o
   4  12   0     2421.88     2266.43     60.93 o
   5  12   0     3408.67     2967.92     83.19 o
   6  12   0      257.14      246.19     46.53 o
   7  12   0     5148.26     4771.11    114.91 o
   8  12   0     2334.58     2212.81     90.79 o
   9  12   0     5672.61     5002.04    128.57 o
  10  12   0      889.45      630.24     67.67 o
  11  12   0      418.48      463.19     78.58 o
  12  12   0      298.54      230.45     75.97 o
  13  12   0      237.10      352.56     87.65 o
  14  12   0     2991.05     3029.64    189.13 o
  15  12   0     1207.13     1248.02    245.49 o
  16  12   0     2525.51     2243.01    297.20 o
  17  12   0      802.62     1189.13    252.00 o
  18  12   0       28.93       77.04    187.29 o
   0  14   0      394.74      344.10    133.88 o
   1  14   0     1667.61     1541.24    208.69 o
   2  14   0       68.61      143.17     87.32 o
   3  14   0      164.18      124.43     86.09 o
   4  14   0     6570.63     6440.58    190.79 o
   5  14   0      365.65      408.64     79.34 o
   6  14   0      258.86      124.33     47.97 o
   7  14   0      291.36      206.69     54.94 o
   8  14   0     9461.15     8837.63    172.17 o
   9  14   0       59.37       95.30     52.08 o
  10  14   0      699.74      780.61     81.50 o
  11  14   0      122.05      259.68     68.56 o
  12  14   0      561.23      820.64    118.26 o
  13  14   0      720.94     1008.71    100.87 o
  14  14   0      410.18      577.51    118.69 o
  15  14   0     1595.52     1723.60    286.58 o
  16  14   0      967.80     1236.03    264.33 o
  17  14   0      687.53      885.77    243.78 o
   0  16   0    12364.79    13118.73    492.70 o
   1  16   0     5136.65     4849.12    213.06 o
   2  16   0      426.14      184.36    154.59 o
   3  16   0      719.88      690.28    181.47 o
   4  16   0      614.70      611.06     96.20 o
   5  16   0        3.77      -71.37     71.37 o
   6  16   0      424.66      473.14    133.61 o
   7  16   0     1691.19     1713.05    187.10 o
   8  16   0     5241.83     4735.82    134.37 o
   9  16   0     1429.65     1296.85     93.75 o
  10  16   0      529.88      711.63    125.12 o
  11  16   0        7.46      138.14     80.56 o
  12  16   0      600.95      854.16    111.11 o
  13  16   0      422.94     2011.71   1140.68 o
  14  16   0      831.64      505.37    224.95 o
  15  16   0     1143.25      988.83    257.82 o
   0  18   0     9108.00     9382.21    423.88 o
   1  18   0      433.42      327.39    115.62 o
   2  18   0      922.39     1020.97    136.11 o
   3  18   0      186.97      -63.27    108.53 o
   4  18   0     5170.50     4902.74    217.58 o
   5  18   0      503.38      738.87    155.67 o
   6  18   0     1515.69     1695.87    192.21 o
   7  18   0        9.31      174.17    336.06 o
   8  18   0     1063.70     1397.41    188.55 o
   9  18   0       91.96      166.26    212.97 o
  10  18   0      520.95      875.51    232.83 o
  11  18   0      693.54     2025.18    889.36 o
  12  18   0     1063.64     1220.97    265.35 o
  13  18   0      515.89      898.44    249.95 o
  14  18   0     4030.10     3683.45    393.07 o
   0  20   0     3317.45     3450.28    297.54 o
   1  20   0        5.75       59.16    104.77 o
   2  20   0     2075.22     2267.83    190.46 o
   3  20   0      248.83       94.42    100.15 o
   4  20   0     1482.86     1415.25    190.63 o
   5  20   0      602.17      817.89    186.77 o
   6  20   0     5364.68     5058.10    285.75 o
   7  20   0        7.94      253.59    152.36 o
   8  20   0     2404.10     2705.11    231.63 o
   9  20   0       10.04      960.53    577.27 o
  10  20   0      136.10      171.88    206.12 o
  11  20   0      150.00      366.36    214.68 o
  12  20   0       66.30        8.90    196.88 o
   0  22   0      884.92     1453.79    243.78 o
   1  22   0      652.21     1111.40    160.62 o
   2  22   0     1616.92     2081.40    290.69 o
   3  22   0      172.04     -132.34    132.34 o
   4  22   0      360.41      502.42    162.73 o
   5  22   0      672.06     1126.71    182.78 o
   6  22   0     1748.65     2541.10    229.57 o
   7  22   0     1293.33     1812.96    301.65 o
   8  22   0      542.87      986.43    260.90 o
   9  22   0        1.83      268.78    220.50 o
   1  24   0     1859.81     2124.88    291.38 o
   2  24   0     1758.55     1489.06    262.96 o
   3  24   0      195.55      607.06    223.92 o
   4  24   0       19.24     -126.34    186.95 o
   5  24   0      111.31      142.43    203.38 o
   4   0   1    19960.26    21018.73    477.64 o
   6   0   1     6855.81     7379.90    262.96 o
   8   0   1        2.98       -3.32     54.78 o
  10   0   1    17110.16    17886.32    214.64 o
  12   0   1     4832.64     4767.00     96.66 o
  14   0   1     4258.58     4217.38    153.25 o
  16   0   1     2237.53     2140.18    120.11 o
  18   0   1     3357.07     3045.37    150.23 o
   2   1   1     7612.06     7236.40     82.58 o
   3   1   1      525.26      659.69     22.51 o
   4   1   1     1730.80     2240.48     44.42 o
   5   1   1     6457.51     6900.61     92.37 o
   6   1   1      876.07      909.32     39.38 o
   7   1   1      360.62      389.60     32.99 o
   8   1   1      534.44      643.80     39.64 o
   9   1   1     9904.69    10990.35    145.22 o
  10   1   1    11470.42    12162.63    144.64 o
  11   1   1     1162.34     1520.14     51.72 o
  12   1   1      241.11      222.49     31.40 o
  13   1   1       65.55      158.58     31.70 o
  14   1   1       11.07       39.45     30.62 o
  15   1   1       54.43       95.81     33.47 o
  16   1   1     3102.38     3259.49     94.56 o
  17   1   1      223.13      363.12     53.05 o
  18   1   1     2756.49     2935.23    103.71 o
  19   1   1     1100.29     1257.36     95.47 o
  20   1   1     1296.46     1368.88    187.97 o
   2   2   1    29561.98    32408.74    189.66 o
   3   2   1      426.63      360.67     18.44 o
   4   2   1     9307.90     9917.37     90.14 o
   5   2   1     3628.20     3637.72     54.00 o
   6   2   1     8149.19     9051.32    119.05 o
   7   2   1      134.37      102.97     32.06 o
   8   2   1      127.67      171.30     34.61 o
   9   2   1     4048.44     4414.05     90.44 o
  10   2   1    17226.75    18566.95    195.39 o
  11   2   1     3077.43     3205.30     77.36 o
  12   2   1     9989.58    10331.79    143.58 o
  13   2   1     8960.60     8815.36    141.73 o
  14   2   1     1682.12     1672.99     67.26 o
  15   2   1      642.58      589.35     49.59 o
  16   2   1      934.22     1105.17     76.87 o
  17   2   1        9.95       71.53     46.59 o
  18   2   1     1626.67     1761.22     84.63 o
  19   2   1        1.80      229.07    118.98 o
  20   2   1       24.14      255.10     96.66 o
   1   3   1     8959.19     8085.51     55.13 o
   2   3   1    12289.87    14107.09     85.94 o
   3   3   1    40492.30    44526.38    289.46 o
   4   3   1      429.75      484.52     23.57 o
   5   3   1     9800.60    10200.33     97.11 o
   6   3   1     7769.94     8479.03     89.94 o
   7   3   1      113.98       55.60     24.55 o
   8   3   1    14742.90    15787.46    192.26 o
   9   3   1     1069.16     1183.41     55.36 o
  10   3   1     2355.84     2604.54     70.82 o
  11   3   1     1939.65     2081.27     70.66 o
  12   3   1      929.31      836.87     54.76 o
  13   3   1      592.40      603.32     54.06 o
  14   3   1       31.16       27.35     44.99 o
  15   3   1        0.27       55.36     37.62 o
  16   3   1      439.21      591.99     67.35 o
  17   3   1     2035.95     1901.10    102.83 o
  18   3   1       15.69      147.53     66.60 o
  19   3   1      771.42      893.54    119.11 o
  20   3   1      157.90      448.20    110.31 o
   1   4   1     1870.73     2222.14     27.69 o
   2   4   1     1081.37     1598.03     26.08 o
   3   4   1    10063.60    10197.33     81.10 o
   4   4   1      853.60     1042.36     31.99 o
   5   4   1    13901.87    14383.15    117.89 o
   6   4   1     6485.56     6504.09     79.85 o
   7   4   1     4219.02     4463.82     93.72 o
   8   4   1     3895.72     4312.61     77.10 o
   9   4   1     1496.82     1387.91     56.63 o
  10   4   1    10490.65    10752.51    151.69 o
  11   4   1     2277.54     2245.43     74.93 o
  12   4   1       39.53       30.12     38.42 o
  13   4   1     7779.30     7640.04    143.34 o
  14   4   1      271.70      259.38     52.69 o
  15   4   1      104.25       53.08     48.34 o
  16   4   1      539.17      495.50    100.96 o
  17   4   1      381.12      417.94     71.16 o
  18   4   1      443.66      661.14    113.94 o
  19   4   1      209.79      405.03    153.22 o
  20   4   1      480.67      588.04    121.30 o
   1   5   1    21598.49    21351.34    182.04 o
   2   5   1    27257.69    26665.73    197.48 o
   3   5   1     2460.75     2687.57     38.98 o
   4   5   1       21.43      -17.11     17.11 o
   5   5   1       14.81       51.69     19.90 o
   6   5   1     1364.35     1698.40     42.98 o
   7   5   1     1227.80     1381.45     45.87 o
   8   5   1     6374.67     6850.43     86.01 o
   9   5   1     1381.97     1279.88     40.51 o
  10   5   1     1843.46     1787.13     67.07 o
  11   5   1     5526.82     5469.06    105.78 o
  12   5   1      527.51      437.58     49.35 o
  13   5   1     1399.71     1337.59     77.04 o
  14   5   1       79.88       53.43     47.34 o
  15   5   1        6.96       59.82     47.35 o
  16   5   1        2.69       34.61     90.67 o
  17   5   1     1566.19     1499.39    144.53 o
  18   5   1       28.22      137.55    100.05 o
  19   5   1      144.63      310.55    111.79 o
  20   5   1      201.90      453.51    121.28 o
   1   6   1    24845.53    24990.79    203.45 o
   2   6   1     7636.51     8123.90     73.78 o
   3   6   1    12584.21    12812.30    103.66 o
   4   6   1     1443.78     1432.40     38.49 o
   5   6   1    11990.21    11772.19    103.33 o
   6   6   1       56.05       14.43     20.94 o
   7   6   1     6081.07     6087.47     74.25 o
   8   6   1       71.79       35.44     21.76 o
   9   6   1       26.57      -11.17     23.93 o
  10   6   1        8.80       19.36     24.50 o
  11   6   1     5472.64     4941.50    103.52 o
  12   6   1       38.81       70.57     41.02 o
  13   6   1        8.75      -43.38     43.38 o
  14   6   1     2440.67     2433.91    101.43 o
  15   6   1       17.68       80.88     56.93 o
  16   6   1      225.03      148.11     98.90 o
  17   6   1     2159.58     2393.96    175.52 o
  18   6   1     2645.85     2677.95    188.35 o
  19   6   1      985.91     1271.06    162.81 o
  20   6   1      976.24     1265.95    153.39 o
   1   7   1     6744.20     6420.88     72.61 o
   2   7   1     1837.11     1726.11     36.15 o
   3   7   1      430.36      328.24     23.34 o
   4   7   1    10831.96    10428.03     94.79 o
   5   7   1     2963.19     2542.06     50.73 o
   6   7   1      209.68      189.71     22.79 o
   7   7   1      247.03      246.99     25.33 o
   8   7   1       68.24       81.36     23.05 o
   9   7   1     2076.98     1941.61     46.53 o
  10   7   1       33.13      -24.29     24.29 o
  11   7   1     1410.70     1352.84     43.98 o
  12   7   1      217.31      164.43     36.61 o
  13   7   1      710.89      839.90     67.36 o
  14   7   1     1594.76     1441.12     84.73 o
  15   7   1        0.86        6.83     61.40 o
  16   7   1       38.50       84.56    175.48 o
  17   7   1     2078.20     2300.20    181.46 o
  18   7   1     1385.14     1604.62    164.03 o
  19   7   1      987.99     1094.09    151.03 o
   1   8   1     2170.85     1860.58     56.31 o
   2   8   1      124.89       15.06     20.72 o
   3   8   1    23123.29    23268.07    148.61 o
   4   8   1     1941.63     2125.29     40.71 o
   5   8   1      691.82      482.20     36.59 o
   6   8   1     5141.23     5282.13     73.00 o
   7   8   1    10835.19    11324.03    111.43 o
   8   8   1      179.80      175.72     28.11 o
   9   8   1     9199.87     8769.66    101.22 o
  10   8   1     1764.54     1766.31     54.55 o
  11   8   1     5054.96     4619.90     79.71 o
  12   8   1      158.49      156.54     35.42 o
  13   8   1      822.37      724.89     53.81 o
  14   8   1     1121.89     1109.24     78.97 o
  15   8   1        5.22      120.54     69.61 o
  16   8   1      231.44      281.44    114.52 o
  17   8   1     4191.10     4260.93    230.45 o
  18   8   1      979.09     1052.35    150.89 o
  19   8   1     2970.82     3199.30    222.97 o
   1   9   1     5560.75     5218.17     85.00 o
   2   9   1       82.26       44.71     19.96 o
   3   9   1    50219.02    49662.04    305.48 o
   4   9   1     2271.61     2134.97     43.83 o
   5   9   1    12302.75    11645.86    114.66 o
   6   9   1       73.12       47.00     25.54 o
   7   9   1     2400.71     2443.53     58.41 o
   8   9   1      988.40     1137.19     44.80 o
   9   9   1     2904.67     2819.16     63.79 o
  10   9   1      360.57      377.58     37.24 o
  11   9   1     4995.53     4745.49     82.65 o
  12   9   1        5.38       -6.41     34.55 o
  13   9   1      681.39      677.06     47.68 o
  14   9   1      129.29      251.26     57.80 o
  15   9   1       73.23       16.55    104.68 o
  16   9   1       11.33       88.38    112.62 o
  17   9   1     4452.78     4286.63    268.95 o
  18   9   1        0.07      322.05    119.72 o
  19   9   1     2952.43     2622.34    216.80 o
   1  10   1     5994.58     5611.15    103.44 o
   2  10   1     2655.89     2678.53     93.35 o
   3  10   1    10336.32    10263.87    106.56 o
   4  10   1      538.68      555.08     27.36 o
   5  10   1     7549.25     7453.99     82.72 o
   6  10   1     2087.35     2005.92     52.48 o
   7  10   1      380.96      289.33     35.47 o
   8  10   1     3092.49     3346.09     94.93 o
   9  10   1     8782.13     7970.49    105.11 o
  10  10   1      867.30      931.42     46.98 o
  11  10   1     6065.18     5927.05     95.87 o
  12  10   1      504.15      544.31     46.12 o
  13  10   1     3102.43     3297.03    113.11 o
  14  10   1      903.12      836.60     74.26 o
  15  10   1      140.41      -60.66    113.53 o
  16  10   1     1078.78     1251.43    307.13 o
  17  10   1     4632.13     4134.91    248.57 o
  18  10   1     1138.33     1339.52    205.43 o
  19  10   1      623.34      943.00    188.83 o
   1  11   1       32.87      -46.23     46.23 o
   2  11   1       11.89      -35.15     35.15 o
   3  11   1     3698.59     3207.05     57.32 o
   4  11   1      224.32      197.84     22.51 o
   5  11   1     7896.93     7798.19     86.57 o
   6  11   1     5408.66     5811.13     82.48 o
   7  11   1      509.66      416.68     38.63 o
   8  11   1     1836.86     1878.29     59.60 o
   9  11   1     5771.38     5381.39     92.03 o
  10  11   1      118.09      220.03     38.37 o
  11  11   1     4742.33     4461.22     96.90 o
  12  11   1     5095.20     4855.36    120.30 o
  13  11   1      763.45      929.40     76.94 o
  14  11   1       20.48      132.30     56.32 o
  15  11   1       49.34      -80.31    116.16 o
  16  11   1      198.64      412.38    138.42 o
  17  11   1      948.40     1076.52    168.32 o
  18  11   1      639.73      980.58    299.59 o
   1  12   1       92.00      -45.19     45.19 o
   2  12   1      441.61      352.64     58.00 o
   3  12   1     8312.08     7612.05    118.46 o
   4  12   1     3196.54     3008.22     62.57 o
   5  12   1     3944.17     3943.60     62.24 o
   6  12   1     4214.75     4236.34     72.74 o
   7  12   1     6237.66     6234.26    123.60 o
   8  12   1     1492.05     1400.80     55.14 o
   9  12   1     6269.36     5906.98     97.55 o
  10  12   1      234.97      146.97     39.33 o
  11  12   1     4446.85     4397.27    108.67 o
  12  12   1      506.79      510.02     58.67 o
  13  12   1       24.61      140.94     51.91 o
  14  12   1        1.99      171.22     55.53 o
  15  12   1     1268.32     1428.32    178.79 o
  16  12   1      322.47      460.99    144.86 o
  17  12   1     1407.30     1476.99    336.74 o
  18  12   1     1134.17      986.55    174.46 o
   1  13   1     1387.85     1434.21     88.54 o
   2  13   1      366.79      276.58     60.67 o
   3  13   1     1431.98     1298.86     83.20 o
   4  13   1      503.47      594.80     36.61 o
   5  13   1     1255.37     1160.73     53.78 o
   6  13   1     1888.91     1761.75     53.49 o
   7  13   1     1372.53     1285.78     60.30 o
   8  13   1       90.46       45.46     34.42 o
   9  13   1      824.60      674.05     48.56 o
  10  13   1     1734.60     1822.91     71.05 o
  11  13   1     2466.42     2473.03     88.00 o
  12  13   1     1883.52     1723.56     82.71 o
  13  13   1     1073.88     1091.68     78.58 o
  14  13   1      338.73      390.40     62.09 o
  15  13   1      571.79      530.68    153.61 o
  16  13   1        4.22      183.13    138.58 o
  17  13   1      343.10      476.33    154.56 o
   1  14   1      807.76      755.35     77.22 o
   2  14   1     4661.63     4302.46    139.17 o
   3  14   1      747.25      663.82     74.46 o
   4  14   1       82.88       40.13     53.19 o
   5  14   1      209.21      189.15     36.97 o
   6  14   1     1614.11     1607.52     63.11 o
   7  14   1      338.96      314.54     45.00 o
   8  14   1        1.23       37.16     37.47 o
   9  14   1     1295.25     1218.94     56.31 o
  10  14   1       86.45      172.88     44.46 o
  11  14   1      160.53      285.21     50.25 o
  12  14   1      893.69     1132.80     87.84 o
  13  14   1      164.33      410.76     56.36 o
  14  14   1      407.20      520.24     67.96 o
  15  14   1      871.06      665.43    176.33 o
  16  14   1      162.27      397.15    234.20 o
  17  14   1      270.74      317.88    149.74 o
   1  15   1      471.50      326.19     73.12 o
   2  15   1     4750.40     4609.78    146.23 o
   3  15   1     2544.19     2470.18    116.83 o
   4  15   1      367.69      434.21     63.76 o
   5  15   1       46.85       38.55     59.70 o
   6  15   1     2852.26     2541.37     81.57 o
   7  15   1        0.24      -37.34     37.34 o
   8  15   1      135.29       36.35     54.00 o
   9  15   1     2258.15     2094.70     76.27 o
  10  15   1      598.28      621.64     56.46 o
  11  15   1      703.84      746.77     69.33 o
  12  15   1      295.58      450.72     55.96 o
  13  15   1      118.71      374.13    157.72 o
  14  15   1      419.50      549.36     89.63 o
  15  15   1      892.85      855.84    170.77 o
  16  15   1       96.25      229.99    167.77 o
   1  16   1      636.09      388.76     79.77 o
   2  16   1     1849.15     1955.48    110.85 o
   3  16   1      578.29      506.85     74.81 o
   4  16   1       17.62      -38.33     54.27 o
   5  16   1        2.81      -58.12     58.12 o
   6  16   1     1091.72     1163.76    113.57 o
   7  16   1       22.25       -7.55     45.56 o
   8  16   1      806.43      671.27     80.64 o
   9  16   1        2.33      -43.55     43.55 o
  10  16   1     3621.64     3486.09    120.67 o
  11  16   1       26.29      115.88     55.45 o
  12  16   1        9.43      178.43    109.69 o
  13  16   1      257.92      888.46    459.91 o
  14  16   1       23.88      118.74    134.95 o
  15  16   1      388.77      523.32    164.44 o
   1  17   1       54.09      106.17     69.96 o
   2  17   1      600.27      549.43     81.55 o
   3  17   1      392.26      325.39     70.17 o
   4  17   1       64.12       78.76     59.16 o
   5  17   1      490.04      577.35     79.74 o
   6  17   1     1655.84     1851.01    138.26 o
   7  17   1       10.00      118.41     82.63 o
   8  17   1      223.65      194.56     68.01 o
   9  17   1        7.60      113.22     61.30 o
  10  17   1      261.93      275.54     85.31 o
  11  17   1       84.50      363.47    148.31 o
  12  17   1      244.82     1704.55    516.45 o
  13  17   1      115.76      238.48    142.36 o
  14  17   1       44.98      363.06    152.03 o
  15  17   1       40.58      158.35    141.03 o
   1  18   1      340.09      218.19     77.85 o
   2  18   1       59.00       -5.20     70.12 o
   3  18   1      765.44      720.57     78.94 o
   4  18   1     2701.20     2956.24    120.60 o
   5  18   1       13.08      156.16     89.98 o
   6  18   1      439.83      534.61    101.34 o
   7  18   1      187.45      263.65     90.59 o
   8  18   1       24.14       23.45     82.35 o
   9  18   1        3.70      -25.08    103.14 o
  10  18   1     2552.27     3173.00    169.58 o
  11  18   1      428.64      956.53    239.29 o
  12  18   1     1507.14     1724.33    210.88 o
  13  18   1        2.59      282.58    150.09 o
  14  18   1       75.87      468.71    160.47 o
   1  19   1       64.06      148.25     75.35 o
   2  19   1       62.16      112.25     76.11 o
   3  19   1      139.88       34.22     66.21 o
   4  19   1     1210.30     1316.30    106.68 o
   5  19   1      110.47       54.24     88.00 o
   6  19   1      342.41      403.30    122.51 o
   7  19   1      290.76      548.05    102.90 o
   8  19   1        7.29      266.98    115.30 o
   9  19   1        7.54      207.09    147.35 o
  10  19   1     1526.40     2869.90    428.70 o
  11  19   1        8.59       63.94    138.73 o
  12  19   1      628.09      589.39    179.58 o
  13  19   1      103.64      112.15    166.40 o
   1  20   1        0.34       67.03     78.38 o
   2  20   1       19.84      195.08     81.78 o
   3  20   1        9.77       -6.40     80.43 o
   4  20   1      468.46      675.45    114.50 o
   5  20   1      198.41      171.71     96.36 o
   6  20   1       79.25      287.61     98.22 o
   7  20   1       49.38      225.69    112.35 o
   8  20   1      504.95      822.91    117.13 o
   9  20   1      201.24      349.26    146.21 o
  10  20   1      917.84     1169.56    189.68 o
  11  20   1        9.69      285.12    152.11 o
  12  20   1     1419.27     1393.58    202.73 o
   1  21   1       21.25       29.47     82.48 o
   2  21   1      472.20      471.67     95.55 o
   3  21   1      175.87      -14.04    119.94 o
   4  21   1      713.50      759.56    118.42 o
   5  21   1      130.45      324.37    102.89 o
   6  21   1       41.11      415.41    109.96 o
   7  21   1       19.30      -37.67    149.45 o
   8  21   1      276.53      422.44    159.90 o
   9  21   1        0.53      108.91    145.55 o
  10  21   1     1005.88     1391.73    233.17 o
  11  21   1       77.94      341.97    172.39 o
   1  22   1      696.15      869.06    106.79 o
   2  22   1      834.84      696.04    256.40 o
   3  22   1       44.28      -72.00    100.12 o
   4  22   1      514.13      568.72    119.24 o
   5  22   1      246.08      518.30    105.33 o
   6  22   1       63.91      396.63    202.08 o
   7  22   1       47.89       50.29    235.91 o
   8  22   1       46.70      177.55    195.68 o
   9  22   1       66.48      424.51    167.00 o
   1  23   1      234.88      453.78    141.33 o
   2  23   1       26.23     -148.92    158.04 o
   3  23   1      101.63      379.30    121.13 o
   4  23   1      424.40      525.07    131.81 o
   5  23   1      170.18      309.79    155.54 o
   6  23   1      114.71      395.26    197.05 o
   7  23   1      112.62       63.32    142.82 o
   8  23   1       84.01      103.61    145.92 o
   1  24   1        6.78      382.39    141.63 o
   2  24   1       73.20      126.62    133.03 o
   3  24   1       44.84      504.29    151.65 o
   4  24   1      243.79      580.44    170.41 o
   5  24   1      223.44      363.23    164.39 o
   2   0   2    12474.89    10851.50    296.96 o
   4   0   2      589.39      603.90     33.97 o
   6   0   2     6615.87     7309.53    109.32 o
   8   0   2      438.48      472.99     60.49 o
  10   0   2      884.76      966.93     72.31 o
  12   0   2      162.95      131.34     36.57 o
  14   0   2      326.42      227.14     50.31 o
  16   0   2      127.64       88.31     67.07 o
  18   0   2      177.96      159.59     82.53 o
   2   1   2    10462.84    10707.25    218.37 o
   3   1   2      102.06       85.85     12.44 o
   4   1   2     6976.52     8094.79     66.15 o
   5   1   2     1017.04      912.82     46.09 o
   6   1   2    51877.25    56870.52    533.65 o
   7   1   2     4879.61     5144.53     72.74 o
   8   1   2    42437.73    45365.83    401.38 o
   9   1   2       17.31        4.68     20.82 o
  10   1   2     1153.02     1204.94     41.63 o
  11   1   2      129.17      109.53     29.85 o
  12   1   2     1514.66     1561.57     59.76 o
  13   1   2        0.94       52.65     32.67 o
  14   1   2     2365.18     2491.02     76.99 o
  15   1   2      369.26      399.29     54.42 o
  16   1   2     5911.01     6214.41    161.26 o
  17   1   2      363.31      548.21     60.70 o
  18   1   2      548.23      595.91     64.18 o
  19   1   2      839.68      844.91     88.73 o
  20   1   2     1381.23     1682.51    203.38 o
   1   2   2      157.81       62.57      8.84 o
   2   2   2     7923.21     8199.38     56.72 o
   3   2   2   123467.55   136909.30    779.21 o
   4   2   2        1.05      -10.60     10.60 o
   5   2   2     4540.43     4853.28     65.18 o
   6   2   2       21.68      -22.07     26.61 o
   7   2   2      960.65     1098.93     51.43 o
   8   2   2     1539.25     1482.75     60.43 o
   9   2   2     7529.43     7854.14    122.81 o
  10   2   2      312.14      305.22     42.75 o
  11   2   2     1896.47     2169.08     62.17 o
  12   2   2        3.02      -21.74     25.68 o
  13   2   2     2349.72     2325.49    117.99 o
  14   2   2      133.75      171.91     40.30 o
  15   2   2     1800.06     1723.76     87.03 o
  16   2   2       61.58       83.55     58.00 o
  17   2   2      522.91      530.10     55.73 o
  18   2   2       76.13      237.50     71.80 o
  19   2   2      326.08      422.72    101.10 o
  20   2   2      842.80     1169.28    128.11 o
   0   3   2   330700.50   337277.06   3248.95 o
   1   3   2      466.95      447.95     18.15 o
   2   3   2    32096.03    38006.44    219.01 o
   3   3   2    17833.04    18629.99    122.62 o
   4   3   2    22626.37    24664.62    159.28 o
   5   3   2       19.06       29.27     16.41 o
   6   3   2    26226.70    28206.89    223.95 o
   7   3   2    16883.36    16727.01    170.84 o
   8   3   2    40219.22    43499.95    419.28 o
   9   3   2     1505.16     1436.83     63.27 o
  10   3   2       10.67      -25.76     36.07 o
  11   3   2      482.48      498.94     45.14 o
  12   3   2     2741.44     3133.57     83.54 o
  13   3   2       38.04       30.66     34.04 o
  14   3   2     6409.71     6578.35    100.39 o
  15   3   2     1129.97     1296.35     71.46 o
  16   3   2      491.22      511.17     70.54 o
  17   3   2      546.07      634.38     76.53 o
  18   3   2       65.45       -5.68     68.22 o
  19   3   2      198.50      396.25    104.65 o
  20   3   2      339.63      619.73    116.82 o
   0   4   2      846.54      714.26     35.74 o
   1   4   2    25255.13    26132.99    172.52 o
   2   4   2     1245.24     1327.83     23.40 o
   3   4   2     6024.08     6266.77     53.35 o
   4   4   2     4295.17     4500.91     54.53 o
   5   4   2       89.23      138.81     21.22 o
   6   4   2     8668.70     8864.16     89.24 o
   7   4   2      202.92      253.96     27.62 o
   8   4   2      475.24      402.42     34.88 o
   9   4   2     1623.78     1765.89     72.12 o
  10   4   2      221.73      259.48     45.86 o
  11   4   2      604.12      670.73     49.87 o
  12   4   2      152.64      166.16     42.68 o
  13   4   2      101.52      120.89     47.85 o
  14   4   2      230.28      237.68     52.53 o
  15   4   2      312.88      236.30     46.16 o
  16   4   2     3554.57     3089.13    168.12 o
  17   4   2       67.78       37.10     87.04 o
  18   4   2      755.12      895.51    136.61 o
  19   4   2      715.26      916.73    126.57 o
  20   4   2      231.07      745.59    180.95 o
   0   5   2     1478.05     1475.27     52.90 o
   1   5   2     6874.80     6665.89     61.28 o
   2   5   2    36506.34    36900.98    220.58 o
   3   5   2      934.46     1069.73     25.08 o
   4   5   2     3324.44     3443.96     47.06 o
   5   5   2    12729.70    12424.32    111.02 o
   6   5   2    12674.57    13218.23    118.50 o
   7   5   2     3020.27     2678.26     49.69 o
   8   5   2     2243.93     2238.35     59.50 o
   9   5   2     2009.66     1695.27     60.08 o
  10   5   2     1342.40     1247.24     67.88 o
  11   5   2     1377.63     1472.98     66.59 o
  12   5   2     2562.37     2505.61     83.57 o
  13   5   2       14.18      -41.31     41.31 o
  14   5   2      274.16      199.37     52.99 o
  15   5   2     2884.00     2870.82    110.81 o
  16   5   2      659.34      503.22    110.17 o
  17   5   2      428.78      471.32    112.58 o
  18   5   2      309.94      346.29    108.42 o
  19   5   2      223.76      353.40    113.00 o
  20   5   2        5.40      197.16    111.12 o
   0   6   2   143735.98   143211.36   1388.44 o
   1   6   2       87.91       30.22     15.70 o
   2   6   2      998.31     1010.62     27.91 o
   3   6   2      720.81      649.25     25.96 o
   4   6   2     2994.39     2990.42     48.49 o
   5   6   2     1789.21     1954.45     44.23 o
   6   6   2      691.90      777.79     30.97 o
   7   6   2     1318.75     1375.78     46.83 o
   8   6   2     1152.04     1244.40     42.07 o
   9   6   2      312.67      313.31     29.57 o
  10   6   2      884.22      801.24     37.85 o
  11   6   2      458.83      400.76     38.99 o
  12   6   2       10.14       -6.67     32.87 o
  13   6   2      256.88      265.03     41.90 o
  14   6   2      166.60      107.03     38.99 o
  15   6   2     1536.14     1608.54    108.15 o
  16   6   2      778.64      655.37    120.82 o
  17   6   2     1332.25     1320.55    145.37 o
  18   6   2      171.57      263.04    126.17 o
  19   6   2       37.49      246.25    113.29 o
  20   6   2      257.49      669.89    134.70 o
   0   7   2    38676.91    41349.57    447.72 o
   1   7   2    69552.62    68800.49    433.98 o
   2   7   2     9383.28    10133.97    108.37 o
   3   7   2     7175.74     7809.15     77.94 o
   4   7   2      532.94      364.10     26.35 o
   5   7   2     5645.97     5505.97     69.76 o
   6   7   2      182.00      112.61     24.08 o
   7   7   2     7808.85     7080.77     84.38 o
   8   7   2      472.16      433.81     31.19 o
   9   7   2     1269.10     1144.71     44.85 o
  10   7   2     2026.17     2236.89     58.00 o
  11   7   2     1546.40     1589.63     54.03 o
  12   7   2       20.33       59.49     34.93 o
  13   7   2       85.06       54.46     38.39 o
  14   7   2     1019.44     1044.86     61.71 o
  15   7   2      997.60      928.09     92.27 o
  16   7   2     2386.66     2382.17    179.87 o
  17   7   2     3022.99     3372.06    211.81 o
  18   7   2      402.06      534.59    128.86 o
  19   7   2      717.75      797.80    141.63 o
   0   8   2     5912.04     5532.57    119.27 o
   1   8   2     7887.75     7780.61     99.74 o
   2   8   2     2577.55     2580.68     62.09 o
   3   8   2      339.02      252.35     27.31 o
   4   8   2      252.96      207.68     25.59 o
   5   8   2        0.33      -19.81     19.81 o
   6   8   2     7123.40     7497.27     96.57 o
   7   8   2     4339.71     4237.58     72.41 o
   8   8   2      317.43      339.71     31.40 o
   9   8   2       34.07      -21.19     26.84 o
  10   8   2      896.67      876.21     42.93 o
  11   8   2      503.05      532.99     38.36 o
  12   8   2       12.36      -12.51     30.88 o
  13   8   2     1206.56     1311.56     71.76 o
  14   8   2       84.73       80.12     53.67 o
  15   8   2      564.31      543.90     96.39 o
  16   8   2       61.45      -66.37    129.94 o
  17   8   2     1176.11     1238.61    155.43 o
  18   8   2      101.32      188.39    116.14 o
  19   8   2      312.91      593.20    137.50 o
   0   9   2        1.95      -33.68     43.06 o
   1   9   2    34968.45    33013.79    356.13 o
   2   9   2      477.92      494.96     37.91 o
   3   9   2     8955.77     8036.32    111.82 o
   4   9   2      610.59      605.58     33.63 o
   5   9   2     3667.71     3213.25     72.91 o
   6   9   2     1113.76     1150.03     45.17 o
   7   9   2    21461.68    19457.09    172.58 o
   8   9   2     1951.70     2072.42     54.57 o
   9   9   2    18830.93    18392.78    164.80 o
  10   9   2      274.28      208.79     34.20 o
  11   9   2       48.42       27.15     33.84 o
  12   9   2      199.86      254.19     39.44 o
  13   9   2     1781.15     1820.46     74.59 o
  14   9   2       25.14       44.78     50.06 o
  15   9   2     4492.20     4830.75    529.68 o
  16   9   2       20.30        7.07    110.51 o
  17   9   2     4089.30     3837.92    230.97 o
  18   9   2        6.82      243.54    191.23 o
  19   9   2      493.25      883.00    179.76 o
   0  10   2     9233.91     9253.25    165.33 o
   1  10   2     2636.99     2271.72     76.07 o
   2  10   2      802.80      775.56     37.11 o
   3  10   2      206.40      185.79     27.64 o
   4  10   2     8557.34     8956.87    100.06 o
   5  10   2     1553.42     1754.93     46.14 o
   6  10   2     1160.42     1077.58     43.01 o
   7  10   2     1473.65     1321.68     49.57 o
   8  10   2      987.56     1000.71     46.78 o
   9  10   2       40.59      -10.58     31.98 o
  10  10   2       45.48       51.95     33.67 o
  11  10   2        0.01      -38.48     38.48 o
  12  10   2      700.40      594.72     47.57 o
  13  10   2     1257.20     1071.82     79.86 o
  14  10   2      652.38      845.16     73.84 o
  15  10   2      287.58      204.96    121.17 o
  16  10   2        0.59      286.54    132.64 o
  17  10   2      192.50      408.10    137.91 o
  18  10   2        0.00      282.20    137.03 o
  19  10   2       10.91      189.34    136.96 o
   0  11   2     1382.98     1223.20    107.86 o
   1  11   2     9005.88     7916.71    184.24 o
   2  11   2      316.43      180.09     41.15 o
   3  11   2     7085.30     6860.68     85.69 o
   4  11   2     2710.52     2675.89     59.66 o
   5  11   2     3476.19     2701.29     53.94 o
   6  11   2       13.05      -27.00     27.00 o
   7  11   2    17011.84    15958.37    155.62 o
   8  11   2     1445.25     1458.68     54.96 o
   9  11   2     7923.36     7510.80    107.77 o
  10  11   2      106.59       75.94     36.42 o
  11  11   2      563.74      504.47     47.17 o
  12  11   2      267.78      248.43     59.70 o
  13  11   2     4614.70     4494.91    125.94 o
  14  11   2      496.51      662.94     70.92 o
  15  11   2     6977.94     7019.36    629.83 o
  16  11   2      626.80      923.74    151.41 o
  17  11   2     1127.22     1183.04    171.04 o
  18  11   2        1.91       69.19    123.39 o
   0  12   2     1590.54     1283.75    117.29 o
   1  12   2      511.25      505.43     63.85 o
   2  12   2       64.95       -1.96     48.87 o
   3  12   2        7.77      -30.21     30.21 o
   4  12   2      219.77      230.65     34.09 o
   5  12   2     2090.79     1824.26     70.33 o
   6  12   2        6.08      -27.11     27.11 o
   7  12   2      107.93       13.33     32.10 o
   8  12   2       28.20        2.86     31.94 o
   9  12   2      294.51      168.93     41.09 o
  10  12   2        0.02      -22.35     34.84 o
  11  12   2       71.57       78.68     47.63 o
  12  12   2      426.07      585.87     60.54 o
  13  12   2      168.54      203.54     57.62 o
  14  12   2       34.04      230.07     57.00 o
  15  12   2     1058.73     1234.53    171.05 o
  16  12   2      508.77      427.01    141.49 o
  17  12   2       21.13      351.39    144.51 o
  18  12   2       14.08      288.28    140.31 o
   0  13   2      246.46       99.49     78.31 o
   1  13   2     5975.79     5292.37    139.68 o
   2  13   2      946.06      762.32     73.56 o
   3  13   2      141.87      151.86     33.48 o
   4  13   2      783.35      740.44     44.12 o
   5  13   2     1284.22     1157.42     55.58 o
   6  13   2       16.19      -33.72     33.72 o
   7  13   2     9583.12     9057.23    118.26 o
   8  13   2     2154.89     1951.26     62.80 o
   9  13   2     1868.55     1675.79     62.67 o
  10  13   2     2109.30     2050.70     75.99 o
  11  13   2      310.70      349.80     51.87 o
  12  13   2      270.21      376.71     54.39 o
  13  13   2      731.70      747.81     68.35 o
  14  13   2      116.51      374.92     63.19 o
  15  13   2      653.04      668.17    155.88 o
  16  13   2     2321.98     2630.27    229.23 o
  17  13   2      610.84      798.27    167.41 o
   0  14   2     1273.45     1092.20    123.80 o
   1  14   2       81.41       75.24     61.66 o
   2  14   2     2379.93     2249.57    108.89 o
   3  14   2      561.20      566.84     67.65 o
   4  14   2        0.59      -30.51     30.51 o
   5  14   2     1029.71      983.84     52.17 o
   6  14   2       28.62      -32.76     36.20 o
   7  14   2        5.68      -23.49     37.69 o
   8  14   2       77.61       -4.36     42.68 o
   9  14   2       16.32       27.51     38.40 o
  10  14   2       16.92      137.36     43.29 o
  11  14   2     1022.00     1031.65     81.56 o
  12  14   2      225.31      396.91     54.53 o
  13  14   2       70.70      179.62     54.18 o
  14  14   2        1.28      163.86     55.41 o
  15  14   2      113.39       39.29    128.89 o
  16  14   2      238.37      236.50    147.13 o
  17  14   2       26.13       71.36    293.60 o
   0  15   2    12343.67    12505.11    330.88 o
   1  15   2     4959.38     4556.07    235.88 o
   2  15   2      754.17      703.60     82.00 o
   3  15   2      170.78      150.71     62.84 o
   4  15   2      894.58     1050.38     75.97 o
   5  15   2      339.53      351.88     39.40 o
   6  15   2      182.89      130.68     49.26 o
   7  15   2       88.42       96.79     45.18 o
   8  15   2     2783.78     2820.22    127.39 o
   9  15   2      808.37      707.98     56.18 o
  10  15   2       41.29       -6.30     48.77 o
  11  15   2      175.09      331.93     51.83 o
  12  15   2      296.82      420.55     54.39 o
  13  15   2      121.98      407.17    102.08 o
  14  15   2      757.31     1058.41    104.58 o
  15  15   2      569.71      658.37    160.39 o
  16  15   2      946.54     1022.33    181.82 o
   0  16   2      585.09      550.68    114.72 o
   1  16   2     1507.61     1521.80    105.40 o
   2  16   2       24.16       10.95     66.51 o
   3  16   2       50.96        0.05     60.73 o
   4  16   2        0.43      -37.65     53.65 o
   5  16   2     5439.66     4991.71    147.41 o
   6  16   2      167.90      181.23     40.11 o
   7  16   2      392.96      385.58     52.86 o
   8  16   2      338.53      377.44     70.77 o
   9  16   2      541.45      524.27     64.24 o
  10  16   2       35.57      -33.33    108.61 o
  11  16   2       11.17       57.58     57.17 o
  12  16   2      212.59      458.39    129.95 o
  13  16   2      165.85      339.93    144.54 o
  14  16   2       18.58     -126.02    126.02 o
  15  16   2       98.17      100.60    140.73 o
   0  17   2    11478.79    12332.11    571.79 o
   1  17   2       83.15      -33.75     70.17 o
   2  17   2       17.21        0.25     68.29 o
   3  17   2     1342.24     1296.08     92.21 o
   4  17   2      186.83      182.20     60.99 o
   5  17   2        3.55      104.13     66.76 o
   6  17   2     1901.98     2013.38    139.68 o
   7  17   2       13.32       71.46     61.81 o
   8  17   2     8378.78     7817.42    194.76 o
   9  17   2       69.28      182.42     78.50 o
  10  17   2      192.40      412.39     95.57 o
  11  17   2      199.98      436.21    131.16 o
  12  17   2     1687.96     1694.72    193.17 o
  13  17   2      165.81      180.94    200.47 o
  14  17   2     1699.38     1931.18    222.09 o
  15  17   2       50.97      272.02    153.74 o
   0  18   2        2.49       23.20    100.90 o
   1  18   2      379.31      245.47     78.55 o
   2  18   2      210.91      181.63     75.09 o
   3  18   2     1627.91     1485.27     99.31 o
   4  18   2       93.13        0.05     71.01 o
   5  18   2      515.26      495.13    101.30 o
   6  18   2        5.76       90.57     86.23 o
   7  18   2       35.77       82.33     84.18 o
   8  18   2       30.29       77.40     84.72 o
   9  18   2      253.23      390.58     94.80 o
  10  18   2      148.82       58.21    130.09 o
  11  18   2        0.55      677.90    265.99 o
  12  18   2      125.64      -66.77    162.98 o
  13  18   2      104.82      125.07    184.55 o
  14  18   2        8.65      289.28    157.00 o
   0  19   2     1476.05     1560.02    159.39 o
   1  19   2      228.71      246.52     79.41 o
   2  19   2      931.28      805.88     94.29 o
   3  19   2       32.08       16.55     64.87 o
   4  19   2       78.78      127.06     75.54 o
   5  19   2        3.40       82.79     87.07 o
   6  19   2     2512.47     2361.18    159.19 o
   7  19   2      426.43      396.91     99.48 o
   8  19   2     2383.00     2546.02    160.50 o
   9  19   2      935.20     1196.79    156.07 o
  10  19   2      527.66     2000.75    452.29 o
  11  19   2      473.61      449.36    156.56 o
  12  19   2      384.20      392.08    154.77 o
  13  19   2       11.02      210.12    145.81 o
   0  20   2      194.60      182.98    136.96 o
   1  20   2      302.94      336.70     85.49 o
   2  20   2      384.63      300.79     86.57 o
   3  20   2      196.78       71.77     70.80 o
   4  20   2       86.03       32.48     93.33 o
   5  20   2      622.37      586.36    107.02 o
   6  20   2      137.18       77.56    117.52 o
   7  20   2       42.51      219.09     91.71 o
   8  20   2        0.48      154.62    221.41 o
   9  20   2      313.72      204.75    146.82 o
  10  20   2       15.98       62.36    147.79 o
  11  20   2        0.97      270.85    148.19 o
  12  20   2      175.10      313.66    153.72 o
   0  21   2     1415.72     1197.17    165.12 o
   1  21   2     1213.13     1436.89    118.88 o
   2  21   2     2412.60     2219.92    135.79 o
   3  21   2       46.43      -93.38     93.38 o
   4  21   2      336.16      355.91    107.57 o
   5  21   2       66.99       33.41     87.36 o
   6  21   2     4425.99     4791.45    210.08 o
   7  21   2      427.50      835.88    233.61 o
   8  21   2     1311.72     1801.63    210.30 o
   9  21   2        4.03       50.92    138.24 o
  10  21   2       28.04      294.36    153.57 o
  11  21   2       56.66      390.91    152.03 o
   0  22   2       48.40      162.31    124.16 o
   1  22   2      882.84      838.64    107.61 o
   2  22   2        2.74     -115.25    238.43 o
   3  22   2      108.64      101.02    103.08 o
   4  22   2       58.77      211.46    101.54 o
   5  22   2        5.22      297.57     98.04 o
   6  22   2       63.08      677.85    156.87 o
   7  22   2       17.48      473.01    158.24 o
   8  22   2       94.67      560.93    169.96 o
   9  22   2       12.78      112.22    230.26 o
   0  23   2      906.10     1326.17    169.04 o
   1  23   2      810.28      764.15    157.73 o
   2  23   2     1254.80     1034.73    174.89 o
   3  23   2       42.07      236.28    123.33 o
   4  23   2       16.53      222.38    115.59 o
   5  23   2      158.34      717.00    191.84 o
   6  23   2      387.58      741.35    173.94 o
   7  23   2      425.85      683.38    260.22 o
   8  23   2      432.51      508.53    188.49 o
   1  24   2       41.58       72.34    125.45 o
   2  24   2      106.81      138.10    139.73 o
   3  24   2        7.06      194.23    139.50 o
   4  24   2      382.83      413.11    181.30 o
   5  24   2        0.93      168.01    179.07 o
   2   0   3   102303.91   114454.71    944.03 o
   4   0   3     1209.07     1137.31     31.90 o
   6   0   3     5765.87     6665.79    134.85 o
   8   0   3     5255.32     6024.52    139.97 o
  10   0   3     3802.71     3834.75    122.38 o
  12   0   3      216.56      249.45     44.39 o
  14   0   3     4411.67     4263.43    114.08 o
  16   0   3      509.50      550.85     79.22 o
  18   0   3     2956.67     2917.91    198.07 o
  20   0   3      755.98      647.12    171.88 o
   1   1   3      212.68      138.37     14.76 o
   2   1   3    73080.84    80138.02    474.82 o
   3   1   3    64792.86    73530.29    419.70 o
   4   1   3    42698.18    45228.67    269.42 o
   5   1   3        0.82       -8.32     11.62 o
   6   1   3    36010.83    38594.46    310.28 o
   7   1   3     2268.95     2630.89     49.73 o
   8   1   3     5700.28     6084.95     78.59 o
   9   1   3     2395.15     2402.43     51.29 o
  10   1   3    20458.37    21154.95    206.27 o
  11   1   3      615.49      767.67     50.26 o
  12   1   3     8170.06     8182.94    116.88 o
  13   1   3      287.04      296.21     39.50 o
  14   1   3     1665.90     1610.61     65.52 o
  15   1   3        0.21       48.70     33.81 o
  16   1   3     2329.14     2298.85     92.17 o
  17   1   3      375.59      423.54     58.66 o
  18   1   3     6420.10     6179.00    138.25 o
  19   1   3       17.96       83.21     72.00 o
  20   1   3      138.81      314.66    153.73 o
   1   2   3      202.00      215.67     13.85 o
   2   2   3    19837.04    21474.02    144.42 o
   3   2   3   269573.06   295928.81   1630.50 o
   4   2   3    14744.44    14384.22    104.09 o
   5   2   3     3617.95     3947.26     49.40 o
   6   2   3      690.42      670.65     23.85 o
   7   2   3     1226.43     1223.16     38.89 o
   8   2   3      345.40      293.15     26.44 o
   9   2   3      446.09      352.54     34.31 o
  10   2   3     3712.82     3863.04     66.65 o
  11   2   3     2602.99     2468.02     59.74 o
  12   2   3       49.76       18.78     30.81 o
  13   2   3     2764.24     2595.62     75.05 o
  14   2   3       20.05       67.89     38.90 o
  15   2   3     1942.87     1967.56     76.37 o
  16   2   3      590.44      641.17     75.73 o
  17   2   3     2151.52     1913.29    105.74 o
  18   2   3      268.94      364.84     78.04 o
  19   2   3     1570.31     1613.17    137.88 o
  20   2   3      338.53      533.29    113.88 o
   1   3   3      284.54      153.93     21.64 o
   2   3   3    31540.96    32838.19    213.35 o
   3   3   3    21494.54    23748.96    144.13 o
   4   3   3    19819.43    20621.69    141.98 o
   5   3   3     8194.19     7949.81     72.71 o
   6   3   3     1948.44     1765.02     39.18 o
   7   3   3     1079.27     1282.97     39.89 o
   8   3   3     2640.38     3089.28     64.36 o
   9   3   3     2534.13     2252.26     51.42 o
  10   3   3     7029.67     6820.96     90.24 o
  11   3   3     5358.25     5486.88     84.18 o
  12   3   3     7444.72     7630.00    134.62 o
  13   3   3     6751.78     6876.04    102.39 o
  14   3   3      108.12       31.64     38.71 o
  15   3   3       91.25      140.69     44.50 o
  16   3   3     3625.20     3374.59    127.31 o
  17   3   3      110.48      177.97     88.82 o
  18   3   3     4968.97     5143.78    406.42 o
  19   3   3       75.76      332.18    105.07 o
  20   3   3      184.62      379.12    111.11 o
   1   4   3    13304.89    13031.95    121.17 o
   2   4   3    13142.33    12483.91     94.61 o
   3   4   3     2318.53     2169.62     33.29 o
   4   4   3     8136.89     8674.80     74.81 o
   5   4   3    14736.21    15102.05    114.03 o
   6   4   3       15.03       11.72     22.41 o
   7   4   3       27.47       -2.96     20.54 o
   8   4   3     3407.10     3691.02     62.37 o
   9   4   3     5552.37     5483.63     76.79 o
  10   4   3      399.07      437.41     44.84 o
  11   4   3      125.59      174.46     35.25 o
  12   4   3      281.72      336.23     41.87 o
  13   4   3       26.80       12.33     36.98 o
  14   4   3        2.86       24.89     37.57 o
  15   4   3       98.28       63.90     48.57 o
  16   4   3      576.53      442.95    100.11 o
  17   4   3     1084.47     1220.96    128.27 o
  18   4   3        9.08      -12.72    186.26 o
  19   4   3       70.49      209.14    102.94 o
  20   4   3      435.01      769.66    132.03 o
   1   5   3    19483.75    19977.68    164.20 o
   2   5   3      172.52      110.04     17.12 o
   3   5   3       41.29        3.72     13.98 o
   4   5   3      421.65      499.57     22.06 o
   5   5   3    14612.35    14746.61    125.76 o
   6   5   3      789.17      895.93     35.36 o
   7   5   3     1557.82     1743.03     45.07 o
   8   5   3      513.47      451.31     29.88 o
   9   5   3     3807.95     3726.86     74.37 o
  10   5   3     4247.67     4143.25     90.02 o
  11   5   3     4050.29     3826.42     84.38 o
  12   5   3      434.68      386.76     40.17 o
  13   5   3     5221.80     5215.07    102.53 o
  14   5   3       73.37      113.22     39.61 o
  15   5   3        0.77       13.82     60.56 o
  16   5   3       83.63      198.16     98.20 o
  17   5   3     3272.33     2971.24    183.70 o
  18   5   3     1034.65      909.70    132.41 o
  19   5   3      647.89      683.60    125.91 o
  20   5   3       11.08      253.55    113.73 o
   1   6   3     4589.06     4661.54     53.32 o
   2   6   3     4527.09     4468.87     55.56 o
   3   6   3      970.17      777.86     25.12 o
   4   6   3    11871.73    11393.04     87.66 o
   5   6   3      312.32      495.87     28.91 o
   6   6   3        1.54      -16.14     22.91 o
   7   6   3     2091.28     2346.55     51.67 o
   8   6   3    12617.58    13531.21    132.06 o
   9   6   3      615.15      598.83     34.76 o
  10   6   3      652.19      724.90     50.86 o
  11   6   3     1165.11     1124.64     46.93 o
  12   6   3      869.07      806.86     54.07 o
  13   6   3      703.81      682.33     52.17 o
  14   6   3      127.92      140.86     41.83 o
  15   6   3      135.55       60.86     64.83 o
  16   6   3     1069.98     1106.77    134.40 o
  17   6   3     1028.04     1021.18    138.04 o
  18   6   3       44.39      192.54    109.43 o
  19   6   3        4.11      301.81    113.54 o
  20   6   3      218.97      522.72    151.68 o
   1   7   3    16076.50    16700.52    146.21 o
   2   7   3     1424.99     1730.45     38.68 o
   3   7   3    28154.94    27193.55    193.83 o
   4   7   3     1420.60     1594.11     40.85 o
   5   7   3     2880.29     2580.95     49.94 o
   6   7   3     2701.73     3303.43     58.00 o
   7   7   3     7707.93     8361.19    110.31 o
   8   7   3     4437.21     4688.84     77.36 o
   9   7   3     2292.04     2103.72     60.70 o
  10   7   3     4206.97     4194.41     79.26 o
  11   7   3     4416.58     4297.89     77.77 o
  12   7   3      294.85      308.41     43.29 o
  13   7   3     1686.87     1656.01     72.20 o
  14   7   3      170.74      155.58     53.91 o
  15   7   3      225.19      250.38     83.21 o
  16   7   3      909.25      896.31    135.24 o
  17   7   3     3394.01     3254.71    209.07 o
  18   7   3      520.98      578.25    128.64 o
  19   7   3     1966.08     2022.14    180.53 o
   1   8   3      867.46     1022.47     32.44 o
   2   8   3     3211.47     3254.98     53.53 o
   3   8   3      454.32      590.80     34.02 o
   4   8   3       84.22       51.69     24.48 o
   5   8   3     1873.38     1756.51     46.46 o
   6   8   3     3448.65     3702.73     67.84 o
   7   8   3      577.77      626.77     38.70 o
   8   8   3      110.65      118.80     30.36 o
   9   8   3     5327.85     5089.93     83.85 o
  10   8   3     2808.11     2812.89     72.42 o
  11   8   3     1055.85      966.78     41.45 o
  12   8   3        2.00       32.85     37.87 o
  13   8   3      943.13      940.40     60.81 o
  14   8   3       87.29      129.65     55.15 o
  15   8   3        1.41      -37.63     99.16 o
  16   8   3        1.79       72.38    111.43 o
  17   8   3     1629.45     1487.57    163.67 o
  18   8   3        8.27      150.66    114.03 o
  19   8   3      957.90     1136.75    176.85 o
   1   9   3      799.09      803.24     31.51 o
   2   9   3     1894.25     1856.36     54.31 o
   3   9   3    20639.41    20647.00    227.46 o
   4   9   3     1261.05     1336.53     54.94 o
   5   9   3     2558.36     2286.17     53.05 o
   6   9   3      384.44      327.62     35.20 o
   7   9   3     3746.05     3862.17     75.28 o
   8   9   3        3.14      -29.78     29.78 o
   9   9   3     6519.99     6098.45     91.01 o
  10   9   3      387.38      361.62     37.90 o
  11   9   3     8618.50     8413.97    112.91 o
  12   9   3       70.79       62.97     35.09 o
  13   9   3       58.96       98.85     41.71 o
  14   9   3      339.81      384.74     62.36 o
  15   9   3      994.57     1019.60    146.34 o
  16   9   3     1508.53     1551.10    168.39 o
  17   9   3     3526.68     3791.50    383.48 o
  18   9   3        2.33      147.20    119.28 o
  19   9   3      926.70     1084.67    181.64 o
   1  10   3     4476.86     3710.40    113.65 o
   2  10   3     1474.33     1550.65     63.05 o
   3  10   3     7260.01     7129.97    107.92 o
   4  10   3     1520.06     1454.87     60.47 o
   5  10   3     2094.09     1818.77     52.09 o
   6  10   3      303.51      354.39     37.29 o
   7  10   3      139.41       93.95     41.75 o
   8  10   3      370.78      298.09     35.60 o
   9  10   3     1686.09     1487.77     66.16 o
  10  10   3      949.39      983.65     48.56 o
  11  10   3     3873.92     3502.26     79.88 o
  12  10   3      614.20      650.01     49.20 o
  13  10   3      513.39      473.03     66.95 o
  14  10   3      104.17      221.60     57.40 o
  15  10   3     1016.92     1308.02    161.40 o
  16  10   3     1602.17     1830.04    181.65 o
  17  10   3     1914.41     1822.09    203.55 o
  18  10   3        1.51      203.79    134.31 o
   1  11   3     2288.42     2209.24     96.63 o
   2  11   3     2045.81     1630.07     74.15 o
   3  11   3     2567.04     2270.47     73.10 o
   4  11   3      177.03      130.48     40.11 o
   5  11   3    14863.88    14453.14    204.48 o
   6  11   3     2113.04     1987.64     51.84 o
   7  11   3     1579.18     1538.34     55.25 o
   8  11   3       31.98      -31.04     31.04 o
   9  11   3     8548.64     7855.42    117.79 o
  10  11   3     3947.70     3604.70     79.62 o
  11  11   3     2408.39     2251.19     71.84 o
  12  11   3     2077.49     2009.83     96.53 o
  13  11   3      151.14      124.81     54.53 o
  14  11   3     1790.39     1799.92     95.99 o
  15  11   3     2202.46     1888.02    189.09 o
  16  11   3      436.69      607.82    199.79 o
  17  11   3     4075.36     4159.93    248.95 o
  18  11   3       86.53      295.05    143.12 o
   1  12   3     2860.19     2647.98    107.37 o
   2  12   3       34.70       49.74     54.39 o
   3  12   3     9195.80     8597.20    111.90 o
   4  12   3      984.62      943.80     46.52 o
   5  12   3     5703.17     5418.08     90.47 o
   6  12   3      399.91      278.12     36.85 o
   7  12   3       48.22      -26.09     31.28 o
   8  12   3      216.22      201.98     36.35 o
   9  12   3     4054.70     3977.97     83.46 o
  10  12   3     4021.92     3967.61     85.85 o
  11  12   3     4597.28     4417.33    108.04 o
  12  12   3     3509.39     3601.48    107.44 o
  13  12   3       22.26      143.61     55.52 o
  14  12   3       13.44      191.10     58.38 o
  15  12   3      226.98      305.79    133.36 o
  16  12   3      345.25      330.39    139.21 o
  17  12   3      926.06      963.14    172.20 o
  18  12   3      268.61      422.61    150.04 o
   1  13   3     1349.08     1238.68     85.63 o
   2  13   3     2413.31     2257.74    104.20 o
   3  13   3     4078.51     3812.95     85.83 o
   4  13   3    10761.66    10229.36    170.58 o
   5  13   3      173.45       99.43     37.65 o
   6  13   3      705.74      606.34     46.06 o
   7  13   3     1224.23     1132.32     83.52 o
   8  13   3       11.66      -31.97     31.97 o
   9  13   3     3351.63     3078.29     75.80 o
  10  13   3     2683.49     2604.20     86.22 o
  11  13   3     2131.22     2101.51     86.10 o
  12  13   3      276.95      375.11     54.95 o
  13  13   3     1092.32     1157.35     78.34 o
  14  13   3      226.59      315.20     79.47 o
  15  13   3       30.57      110.84    151.68 o
  16  13   3      607.50      712.80    160.93 o
  17  13   3      709.65      832.11    170.26 o
   1  14   3       68.68        1.56     60.01 o
   2  14   3      305.76      192.19     66.38 o
   3  14   3      793.29      620.03     69.70 o
   4  14   3     4400.27     4046.02     81.03 o
   5  14   3      954.40      975.80     53.96 o
   6  14   3       83.20       43.34     38.01 o
   7  14   3        0.65      -22.47     43.44 o
   8  14   3      914.92      762.91     61.72 o
   9  14   3      424.11      426.74     46.90 o
  10  14   3      391.85      506.34     53.03 o
  11  14   3      663.31      713.34     60.80 o
  12  14   3      854.01     1017.55     69.82 o
  13  14   3      524.83      638.06     66.58 o
  14  14   3     1225.33     1142.04     88.50 o
  15  14   3      163.25       64.57    138.95 o
  16  14   3      187.37      517.87    223.41 o
  17  14   3      319.48      651.66    164.85 o
   1  15   3      962.77      853.78     87.69 o
   2  15   3     2730.53     2754.05    125.38 o
   3  15   3        7.74       10.40     59.13 o
   4  15   3     2284.34     2160.09     75.98 o
   5  15   3       47.96        1.74     38.66 o
   6  15   3     1135.52     1123.93     59.14 o
   7  15   3     2420.52     2580.80     91.51 o
   8  15   3      119.90      143.53     52.60 o
   9  15   3     2424.93     2335.50    117.66 o
  10  15   3      657.94      748.77     66.44 o
  11  15   3      912.74      960.01     89.42 o
  12  15   3       30.49      173.83     80.92 o
  13  15   3     1078.25     1297.86    152.45 o
  14  15   3       20.75      146.41     88.27 o
  15  15   3       45.49       89.60    278.36 o
  16  15   3      118.52      253.32    151.76 o
   1  16   3      241.66      211.81     75.85 o
   2  16   3       52.67       49.34     68.60 o
   3  16   3     3056.09     3046.98    121.50 o
   4  16   3       68.45       48.08     66.24 o
   5  16   3       42.13       43.75     33.33 o
   6  16   3      831.35      773.67     51.94 o
   7  16   3      516.43      453.22     56.50 o
   8  16   3      397.69      329.56     62.22 o
   9  16   3       10.45       30.77     50.74 o
  10  16   3      268.98      465.63    104.95 o
  11  16   3       91.80      272.10     95.02 o
  12  16   3       36.37      259.41    133.77 o
  13  16   3       12.64      -89.70    127.96 o
  14  16   3        0.67       49.99    186.77 o
  15  16   3       83.45      459.62    157.89 o
   1  17   3        4.26      -49.88     67.74 o
   2  17   3      348.02      524.01     81.74 o
   3  17   3        3.34      -20.88     62.17 o
   4  17   3       17.36      -43.43     65.36 o
   5  17   3      451.81      621.75     81.26 o
   6  17   3     1766.51     1718.24     90.15 o
   7  17   3       22.45       71.27     55.46 o
   8  17   3        8.56      177.69     70.64 o
   9  17   3      430.34      477.04     85.56 o
  10  17   3      993.81     1407.45    162.00 o
  11  17   3      369.34      928.25    230.26 o
  12  17   3      186.05      244.82    143.47 o
  13  17   3      450.72      375.02    149.46 o
  14  17   3        1.45      131.01    148.82 o
  15  17   3       36.87      413.45    160.21 o
   1  18   3     1985.16     2001.50    210.13 o
   2  18   3      932.56      988.12     98.93 o
   3  18   3       78.53      157.74     70.06 o
   4  18   3     1026.24     1072.08     98.84 o
   5  18   3        4.16       40.14     82.13 o
   6  18   3     1806.17     1898.80    143.30 o
   7  18   3      269.00      398.68     96.98 o
   8  18   3        9.59       88.09     88.09 o
   9  18   3      243.93      577.03    139.86 o
  10  18   3      474.11      976.76    151.52 o
  11  18   3        4.43       94.91    128.45 o
  12  18   3     1366.53     1266.02    251.49 o
  13  18   3      649.58      975.33    178.79 o
  14  18   3        0.26       48.94    145.34 o
   1  19   3     1012.22      880.27     97.37 o
   2  19   3      809.95      863.82     97.22 o
   3  19   3        0.53      -14.79     65.45 o
   4  19   3     4365.61     4800.88    161.53 o
   5  19   3      106.96      124.05     91.67 o
   6  19   3      297.84      415.32    101.55 o
   7  19   3        1.03      147.15     88.87 o
   8  19   3     1154.10     1492.06    138.92 o
   9  19   3      477.40      781.57    163.53 o
  10  19   3     3485.65     3451.93    393.07 o
  11  19   3      114.63      114.14    139.56 o
  12  19   3     2171.51     2027.79    224.49 o
  13  19   3      747.75      852.33    180.58 o
   1  20   3      269.02      450.20     88.50 o
   2  20   3      431.41      411.17     90.89 o
   3  20   3       54.58       12.80     68.14 o
   4  20   3     2922.29     2575.93    166.42 o
   5  20   3       93.66      162.79     95.91 o
   6  20   3      732.65      791.77    114.22 o
   7  20   3      389.86      754.36    156.39 o
   8  20   3       93.18      386.52    239.49 o
   9  20   3        6.51       87.25    140.33 o
  10  20   3      632.05      792.89    174.66 o
  11  20   3       88.48      339.00    156.88 o
  12  20   3      976.88     1122.75    194.77 o
   1  21   3      712.20      917.40    105.34 o
   2  21   3     2856.55     2749.10    148.25 o
   3  21   3        8.06     -146.37    167.88 o
   4  21   3     1297.91     1517.13    142.36 o
   5  21   3      134.14      259.32     99.92 o
   6  21   3       23.52      205.55    113.83 o
   7  21   3        1.68      119.00    140.52 o
   8  21   3      375.50      516.67    159.19 o
  10  21   3     2015.58     1846.99    233.51 o
  11  21   3      250.22      694.56    169.63 o
   1  22   3      242.38      256.69    113.17 o
   2  22   3      157.11       28.66    112.40 o
   3  22   3      374.26      297.27    123.25 o
   4  22   3     1375.11     1481.84    142.37 o
   5  22   3       10.73      549.84    208.87 o
   6  22   3      248.00      269.45    150.43 o
   7  22   3        7.05      236.74    145.86 o
   8  22   3        2.12      286.92    152.17 o
   9  22   3        4.07      286.84    156.19 o
   1  23   3      367.39      708.65    183.86 o
   2  23   3      206.28      226.19    145.37 o
   3  23   3      187.31      268.00    120.56 o
   4  23   3      538.57      811.99    134.75 o
   5  23   3      454.53     1152.26    217.28 o
   6  23   3        2.05      -14.61    155.96 o
   7  23   3      756.15     1055.79    186.74 o
   8  23   3        5.06      124.65    145.06 o
   1  24   3       27.31      -69.89    244.86 o
   2  24   3       20.49        8.79    177.81 o
   3  24   3      118.96      450.75    125.39 o
   4  24   3        2.04      -77.53    135.43 o
   5  24   3      750.34      791.68    175.06 o
   2   0   4    18955.22    19046.04    378.45 o
   4   0   4   213968.88   233063.27   1857.24 o
   6   0   4    51264.73    57989.88    623.78 o
   8   0   4    40615.99    44418.47    608.33 o
  10   0   4     8640.63     8546.74    139.96 o
  12   0   4     1520.41     1615.59    153.75 o
  14   0   4     4572.86     4435.08    126.54 o
  16   0   4     7464.96     7341.46    332.46 o
  18   0   4       49.70       82.06     81.23 o
  20   0   4      503.81      185.58    161.95 o
   0   1   4    15035.28    14183.60    224.79 o
   1   1   4    27657.95    29260.89    259.68 o
   2   1   4      347.53      386.87     29.83 o
   3   1   4    14532.38    16755.79    111.11 o
   4   1   4     2092.91     1938.83     28.20 o
   5   1   4     2013.11     2312.28     36.42 o
   6   1   4      409.18      409.09     22.55 o
   7   1   4      309.26      278.98     25.33 o
   8   1   4     9123.54     9252.34    114.37 o
   9   1   4      827.92      909.24     39.97 o
  10   1   4      189.87      134.16     33.14 o
  11   1   4     1720.11     1824.21     64.39 o
  12   1   4     1448.57     1511.00     60.47 o
  13   1   4      454.19      365.58     46.61 o
  14   1   4       65.99       93.97     31.93 o
  15   1   4      111.87       43.84     34.34 o
  16   1   4      645.31      658.29     74.18 o
  17   1   4       62.78      100.62     51.51 o
  18   1   4      112.36       64.05     69.88 o
  19   1   4      257.02      361.52     82.95 o
  20   1   4      135.99       81.15    158.53 o
   0   2   4    35871.69    40796.97    582.63 o
   1   2   4     2557.42     2372.34     42.81 o
   2   2   4    33335.45    34699.00    226.12 o
   3   2   4     3569.29     3541.05     37.99 o
   4   2   4      219.42      250.30     14.29 o
   5   2   4     5234.03     5274.31     60.08 o
   6   2   4    16215.61    16889.79    127.29 o
   7   2   4    12361.35    12905.15    117.24 o
   8   2   4    24318.45    26119.69    225.33 o
   9   2   4      710.05      642.50     35.09 o
  10   2   4     2901.72     2733.29     70.69 o
  11   2   4      138.70      107.82     30.20 o
  12   2   4     4256.08     4545.73     91.53 o
  13   2   4       75.70       51.18     41.73 o
  14   2   4     2382.60     2467.22     82.64 o
  15   2   4     1699.82     1643.88     77.84 o
  16   2   4     5770.32     5833.06    183.34 o
  17   2   4      552.34      598.89    139.04 o
  18   2   4       91.23        3.19    103.57 o
  19   2   4      217.77      400.92    106.72 o
  20   2   4     1014.80     1061.76    208.17 o
   0   3   4     2172.21     2020.66     66.23 o
   1   3   4    13196.94    14532.70    131.69 o
   2   3   4    34711.04    35024.93    227.70 o
   3   3   4      993.13     1125.74     26.02 o
   4   3   4    13160.71    13414.13    147.97 o
   5   3   4      489.45      675.66     26.04 o
   6   3   4     2654.82     2845.19     49.54 o
   7   3   4        6.30      -22.71     22.71 o
   8   3   4       20.34       20.24     18.52 o
   9   3   4     1067.60     1113.49     49.33 o
  10   3   4     2134.26     2146.80     65.36 o
  11   3   4      818.15      935.19     45.28 o
  12   3   4       12.49       52.71     33.86 o
  13   3   4      181.38      206.90     39.06 o
  14   3   4     1275.28     1369.66     76.54 o
  15   3   4        0.97      156.01     61.12 o
  16   3   4     2579.81     2731.12    157.07 o
  17   3   4      238.86      151.70    102.03 o
  18   3   4       22.51      124.09     95.09 o
  19   3   4      177.50      392.82    110.21 o
  20   3   4       10.52      304.60    118.47 o
   0   4   4   146760.98   154578.09   2262.01 o
   1   4   4     3857.54     3512.51     50.63 o
   2   4   4    14316.65    14672.32    113.97 o
   3   4   4     1480.64     1403.53     32.07 o
   4   4   4     1737.51     1758.15     36.76 o
   5   4   4     5677.26     5703.36     63.53 o
   6   4   4     2412.76     2284.42     43.91 o
   7   4   4    10967.93    10464.58    103.61 o
   8   4   4    17586.41    17631.06    165.44 o
   9   4   4     6928.22     6962.05     92.99 o
  10   4   4        5.29      -30.48     30.48 o
  11   4   4      478.03      494.12     43.94 o
  12   4   4      998.86     1060.33     57.59 o
  13   4   4      362.29      379.03     58.67 o
  14   4   4     1960.52     2027.70     75.96 o
  15   4   4     3358.88     3207.27    160.76 o
  16   4   4      859.01     1207.79    234.54 o
  17   4   4       39.75       98.67    227.69 o
  18   4   4      303.01      311.62    111.36 o
  19   4   4        1.35       65.79    100.10 o
  20   4   4      696.41     1074.09    139.68 o
   0   5   4     6542.07     6995.08    112.22 o
   1   5   4    98305.51    99227.09    737.33 o
   2   5   4     9772.64     9798.20     86.20 o
   3   5   4      217.10      239.63     21.23 o
   4   5   4        1.00      -16.67     16.67 o
   5   5   4     2947.60     3093.79     48.53 o
   6   5   4      995.61     1122.96     36.12 o
   7   5   4     7306.11     7801.44     89.72 o
   8   5   4     4508.59     4462.42     67.11 o
   9   5   4     2348.62     2424.42     59.00 o
  10   5   4      281.15      171.08     24.43 o
  11   5   4       72.94       39.72     36.54 o
  12   5   4       13.11      -36.31     36.31 o
  13   5   4       85.78       58.39     41.33 o
  14   5   4       48.96       49.19     38.57 o
  15   5   4      802.61      894.55     94.00 o
  16   5   4     1453.26     1407.84    140.07 o
  17   5   4      103.76      156.99    172.39 o
  18   5   4       55.26      264.56    108.52 o
  19   5   4     1037.96     1124.46    141.22 o
  20   5   4      704.15     1072.13    174.45 o
   0   6   4    45199.40    47363.46    498.51 o
   1   6   4     7772.88     7100.78     84.63 o
   2   6   4     6778.32     6414.78     68.47 o
   3   6   4      144.11      169.54     21.93 o
   4   6   4      924.86     1037.97     29.31 o
   5   6   4      682.02      903.88     33.40 o
   6   6   4     7231.80     7810.97     88.36 o
   7   6   4     8272.23     7269.74     89.86 o
   8   6   4     1070.25     1065.51     42.12 o
   9   6   4     2966.56     2865.17     58.50 o
  10   6   4       33.05       26.35     30.14 o
  11   6   4     1470.34     1432.47     54.94 o
  12   6   4     1252.70     1285.15     67.14 o
  13   6   4     1610.42     1565.64     69.06 o
  14   6   4      159.01      199.15     52.63 o
  15   6   4      984.86     1050.71    127.46 o
  16   6   4       76.30      131.84    117.10 o
  17   6   4     2740.27     2878.34    192.56 o
  18   6   4      619.41      781.87    134.00 o
  19   6   4      160.16      338.05    120.68 o
  20   6   4      288.99      411.43    128.01 o
   0   7   4    85813.80    83766.04    846.93 o
   1   7   4     8559.90     8715.92    102.03 o
   2   7   4      805.57      764.32     30.63 o
   3   7   4     1697.66     1604.49     41.17 o
   4   7   4     3149.83     3223.22     53.49 o
   5   7   4     3682.49     3520.69     48.43 o
   6   7   4     5735.77     6466.60     81.98 o
   7   7   4      414.04      409.45     37.23 o
   8   7   4      276.79      255.27     37.68 o
   9   7   4     1130.25     1121.82     49.57 o
  10   7   4     1962.69     2024.05     62.64 o
  11   7   4      295.39      299.47     45.38 o
  12   7   4      933.13      922.21     62.75 o
  13   7   4      385.77      416.55     49.59 o
  14   7   4       77.16       74.69     52.37 o
  15   7   4       27.08      -90.34     90.34 o
  16   7   4      578.67      599.18    123.29 o
  17   7   4        3.34      -20.38    183.69 o
  18   7   4      400.54      644.49    135.55 o
  19   7   4        1.66       -9.83    109.85 o
   0   8   4      384.34      317.08     50.68 o
   1   8   4    61093.40    59332.34    560.73 o
   2   8   4     5907.91     5711.36     73.81 o
   3   8   4     6175.46     6963.67     80.91 o
   4   8   4      503.91      583.57     33.85 o
   5   8   4      446.74      304.38     28.46 o
   6   8   4     3200.75     3495.99     67.21 o
   7   8   4     7006.29     6686.19     94.18 o
   8   8   4      273.83      237.90     33.26 o
   9   8   4     5050.01     4540.45     83.73 o
  10   8   4     6810.53     6630.00    101.30 o
  11   8   4      771.94      784.32     49.17 o
  12   8   4       43.51      -10.73     38.19 o
  13   8   4      359.88      424.14     51.90 o
  14   8   4      501.01      665.42     70.22 o
  15   8   4     2827.78     2808.65    191.97 o
  16   8   4     1005.62     1074.54    167.09 o
  17   8   4     1955.63     1921.47    181.34 o
  18   8   4      160.40      199.44    117.54 o
  19   8   4      314.91      386.74    146.20 o
   0   9   4    45017.96    45705.97    508.64 o
   1   9   4     2046.54     1897.66     42.43 o
   2   9   4     8894.11     9462.76    104.04 o
   3   9   4     3574.70     3577.61     65.09 o
   4   9   4     2086.16     2003.55     64.53 o
   5   9   4      845.78      842.73     47.05 o
   6   9   4     1500.43     1467.85     54.03 o
   7   9   4     1645.74     1667.18     56.45 o
   8   9   4     2244.71     2233.77     64.52 o
   9   9   4     3051.10     3204.02     74.35 o
  10   9   4      562.32      638.36     47.68 o
  11   9   4     1408.41     1227.67     55.10 o
  12   9   4      501.59      560.03     44.02 o
  13   9   4      396.48      348.48     48.21 o
  14   9   4     1963.15     1944.14     96.58 o
  15   9   4       45.47       67.69    113.42 o
  16   9   4       55.86      134.46    114.74 o
  17   9   4      434.96      347.25    137.88 o
  18   9   4      486.98      750.06    144.23 o
  19   9   4     1101.38      945.94    157.27 o
   0  10   4     2378.01     2806.87    117.65 o
   1  10   4    47574.04    45891.96    347.35 o
   2  10   4       41.67      -23.05     23.05 o
   3  10   4     1327.26     1268.25     61.27 o
   4  10   4      917.31      938.71     52.70 o
   5  10   4     1318.67     1305.29     58.20 o
   6  10   4      401.07      376.98     32.70 o
   7  10   4    29809.35    28332.70    261.92 o
   8  10   4     1290.09     1255.87     57.43 o
   9  10   4     5709.48     5180.40     94.89 o
  10  10   4        0.19      -38.84     38.84 o
  11  10   4      713.76      512.28     47.64 o
  12  10   4     3077.07     2925.92     87.60 o
  13  10   4     2088.54     2058.94     95.68 o
  14  10   4      626.48      621.09     68.97 o
  15  10   4     5330.07     5338.89    252.73 o
  16  10   4        8.29      205.85    124.88 o
  17  10   4      856.21      884.72    158.51 o
  18  10   4      117.33      282.52    133.76 o
   0  11   4     2055.45     2287.34     68.68 o
   1  11   4     3759.95     3935.09     68.12 o
   2  11   4     4530.88     4572.25    108.81 o
   3  11   4      210.39      131.08     57.19 o
   4  11   4     4859.36     4735.76     97.55 o
   5  11   4       11.35      -12.48     37.71 o
   6  11   4     2159.17     2003.39     71.09 o
   7  11   4     5885.48     5524.31    122.84 o
   8  11   4      145.79      115.33     39.97 o
   9  11   4      491.07      521.36     45.57 o
  10  11   4       28.82      -35.18     35.18 o
  11  11   4     1778.72     1752.20     66.59 o
  12  11   4      103.37       81.28     49.69 o
  13  11   4     1544.35     1599.22     88.27 o
  14  11   4      164.92      312.17     62.21 o
  15  11   4     2151.35     2319.76    202.49 o
  16  11   4      445.30      340.65    133.79 o
  17  11   4       92.84      276.38    135.68 o
  18  11   4       22.14      166.13    375.77 o
   0  12   4     2328.15     2634.27    148.50 o
   1  12   4    13074.56    11809.42    241.52 o
   2  12   4       73.19       76.47     52.30 o
   3  12   4     4815.82     4732.76    138.39 o
   4  12   4      777.35      825.82     63.03 o
   5  12   4     5270.06     4852.91    105.69 o
   6  12   4      592.48      646.74     51.89 o
   7  12   4     8810.44     8021.48    136.74 o
   8  12   4      589.91      544.29     43.12 o
   9  12   4     3924.52     3623.91     81.18 o
  10  12   4     1410.71     1335.43     59.79 o
  11  12   4      538.62      546.97     85.48 o
  12  12   4      437.56      436.69     60.65 o
  13  12   4     2619.63     2666.67    105.41 o
  14  12   4     1481.44     1486.90     90.26 o
  15  12   4     3047.20     2984.86    225.26 o
  16  12   4      917.04      894.97    164.48 o
  17  12   4      648.21      984.90    184.72 o
  18  12   4        9.17      299.21    138.65 o
   0  13   4      742.52      724.71    102.72 o
   1  13   4      482.83      361.12     66.51 o
   2  13   4      201.71      157.54     59.08 o
   3  13   4      698.75      717.75     43.84 o
   4  13   4       51.04      -13.80     34.52 o
   5  13   4     2781.23     2800.59     78.17 o
   6  13   4     2644.48     2501.15     73.11 o
   7  13   4     1466.46     1523.68     73.88 o
   8  13   4      550.66      552.45     52.36 o
   9  13   4      294.54      320.20     42.28 o
  10  13   4      488.90      429.07     57.31 o
  11  13   4      872.07      718.10     65.66 o
  12  13   4      786.63      793.34     68.36 o
  13  13   4     2278.68     2364.38    101.54 o
  14  13   4        0.73      163.49     56.64 o
  15  13   4     1067.06      968.73    167.90 o
  16  13   4      605.08      666.63    216.90 o
  17  13   4        0.37      193.91    140.78 o
   0  14   4    21199.73    19722.55    419.57 o
   1  14   4     1374.57     1150.53     88.59 o
   2  14   4      196.63      148.25     64.21 o
   3  14   4      182.92      166.86     41.46 o
   4  14   4       13.31      -33.88     33.88 o
   5  14   4     1912.11     1722.39     67.19 o
   6  14   4     2626.83     2491.25     78.46 o
   7  14   4     3750.42     3517.82    104.28 o
   8  14   4     2349.86     2258.28    105.50 o
   9  14   4     1237.40     1233.00     82.59 o
  10  14   4      495.65      506.30     72.53 o
  11  14   4      334.70      316.87     54.03 o
  12  14   4      296.15      350.07     76.59 o
  13  14   4      296.93      354.12     68.84 o
  14  14   4      650.87      765.15     96.38 o
  15  14   4      225.87      361.21    147.05 o
  16  14   4     1214.04     1065.18    182.67 o
  17  14   4       23.02       30.33    138.39 o
   0  15   4     1678.51     1474.49    145.25 o
   1  15   4      178.18       54.69     66.12 o
   2  15   4      976.81      873.17     86.55 o
   3  15   4        7.75      -65.16     65.16 o
   4  15   4      149.81      150.78     35.36 o
   5  15   4     1570.10     1571.97     63.32 o
   6  15   4      398.76      302.63     45.19 o
   7  15   4      112.50      138.18     48.85 o
   8  15   4       46.88       38.64     48.94 o
   9  15   4      341.30      208.65     58.72 o
  10  15   4      864.93     1064.61     82.95 o
  11  15   4      300.31      304.83     66.28 o
  12  15   4       64.63      156.67     64.16 o
  13  15   4        5.75       92.05    115.45 o
  14  15   4      267.63      185.82    140.66 o
  15  15   4      563.77      600.75    164.43 o
  16  15   4       63.73      386.36    161.99 o
   0  16   4     3963.72     3734.35    313.97 o
   1  16   4     1228.02     1277.95    155.08 o
   2  16   4     1477.88     1400.78    117.32 o
   3  16   4      145.71       51.04     73.70 o
   4  16   4     1084.14     1089.54     91.54 o
   5  16   4       32.26       33.77     33.36 o
   6  16   4      112.59       64.23     52.74 o
   7  16   4     1845.61     1886.49     83.80 o
   8  16   4     1323.50     1479.60     91.92 o
   9  16   4     1909.13     1854.64    111.69 o
  10  16   4      206.81      305.21     75.37 o
  11  16   4      454.46      519.47     84.34 o
  12  16   4      273.45      640.34    111.92 o
  13  16   4       99.43      230.07    146.96 o
  14  16   4       58.93      310.97    155.44 o
  15  16   4     1183.95     1526.93    415.66 o
   0  17   4     2666.00     2503.47    182.40 o
   1  17   4      277.25      181.75     74.73 o
   2  17   4        9.34      -68.37     68.37 o
   3  17   4     2663.20     2685.69    138.56 o
   4  17   4      450.42      422.82     88.23 o
   5  17   4       31.95      -40.90     40.90 o
   6  17   4      284.69      313.62     66.01 o
   7  17   4      860.78      692.22    104.88 o
   8  17   4      262.64      284.80     77.51 o
   9  17   4      511.17      646.64     80.26 o
  10  17   4      206.88      277.73     95.21 o
  11  17   4       72.87      449.74    142.97 o
  12  17   4        3.93      -19.54    138.50 o
  13  17   4       10.62       35.66    131.98 o
  14  17   4        4.61      236.46    152.38 o
  15  17   4        1.23      156.15    145.62 o
   0  18   4      188.31       98.43    104.71 o
   1  18   4      542.48      540.41     87.31 o
   2  18   4     1969.58     2085.31    137.23 o
   3  18   4      600.62      511.16     89.75 o
   4  18   4       28.68      -34.27     70.06 o
   5  18   4      279.57      212.50     91.17 o
   6  18   4     3033.76     3424.64    170.22 o
   7  18   4       58.74      228.42     89.89 o
   8  18   4     4216.49     4197.89    289.35 o
   9  18   4     1525.16     1486.67    193.43 o
  10  18   4      628.07     1125.31    189.13 o
  11  18   4      732.58      827.56    165.34 o
  12  18   4      731.00      846.22    176.01 o
  13  18   4       60.61       33.92    144.49 o
  14  18   4      681.06     1007.35    188.20 o
   0  19   4       23.73       81.29    220.67 o
   1  19   4       85.28      112.10     77.71 o
   2  19   4      514.44      692.70     94.04 o
   3  19   4     1367.36     1391.49    116.77 o
   4  19   4       54.58      144.78     75.66 o
   5  19   4      964.01     1135.20    121.43 o
   6  19   4      913.30     1071.67    124.67 o
   7  19   4      102.36      147.55     98.15 o
   8  19   4       27.04      322.25    154.68 o
   9  19   4      402.12      588.85    126.72 o
  10  19   4       64.74      156.05    142.03 o
  11  19   4      495.48      395.30    157.60 o
  12  19   4      577.00      734.81    175.70 o
  13  19   4       28.94      183.49    147.67 o
   0  20   4     5382.87     5004.59    243.73 o
   1  20   4      446.71      564.63     93.71 o
   2  20   4     3512.08     3826.04    219.18 o
   3  20   4      332.09      112.06     80.46 o
   4  20   4       87.23      269.40    101.69 o
   5  20   4       12.77      376.76    100.43 o
   6  20   4     3825.35     3806.45    183.54 o
   7  20   4       42.94      158.08    113.60 o
   8  20   4     3107.35     3530.60    189.37 o
   9  20   4        0.41      124.28    143.47 o
  10  20   4      725.83     1037.87    189.92 o
  11  20   4       36.33      127.01    145.34 o
  12  20   4      366.50      546.52    169.44 o
   0  21   4     2771.50     2545.48    207.07 o
   1  21   4      848.18      663.30    101.04 o
   2  21   4       15.66      -88.61    135.96 o
   3  21   4       27.80        5.69    154.64 o
   4  21   4       42.91       31.02     94.21 o
   5  21   4        0.25      228.59     95.34 o
   6  21   4       89.83      254.86     95.33 o
   7  21   4       64.54       59.13    160.75 o
   8  21   4       66.97       54.70    178.21 o
   9  21   4       71.53      469.12    158.17 o
  10  21   4       97.14      153.39    273.74 o
  11  21   4       63.96      351.22    158.69 o
   0  22   4     1887.86     2026.32    192.46 o
   1  22   4     1071.04     1404.52    199.80 o
   2  22   4      756.44      721.05    187.40 o
   3  22   4       29.26      -98.18     98.18 o
   4  22   4      239.74      392.57    121.07 o
   5  22   4      657.33      990.46    137.06 o
   6  22   4      827.05     1238.16    253.83 o
   7  22   4      909.63     1281.53    196.07 o
   8  22   4     2241.82     2780.94    263.98 o
   9  22   4       66.59      277.92    158.16 o
   0  23   4      151.86        3.31    121.25 o
   1  23   4      296.57      418.74    140.23 o
   2  23   4      453.00      326.70    141.14 o
   3  23   4      111.38      401.73    211.79 o
   4  23   4      329.34      859.07    169.80 o
   5  23   4       27.06      674.05    259.51 o
   6  23   4      213.80      385.76    237.45 o
   7  23   4      263.23      428.66    175.65 o
   1  24   4      222.42      -66.23    448.53 o
   2  24   4       63.89      100.50    137.98 o
   3  24   4      154.20      453.69    239.67 o
   4  24   4      166.20      189.70    299.08 o
   5  24   4       30.12      355.13    163.34 o
   2   0   5    57246.12    63794.54    832.02 o
   4   0   5    51132.14    58980.93    541.83 o
   6   0   5     9575.34    10047.76    130.39 o
   8   0   5      522.70      480.23     52.27 o
  10   0   5     8301.58     7885.18    165.73 o
  12   0   5     4869.20     5099.88    121.41 o
  14   0   5      920.66      881.68     73.56 o
  16   0   5     2912.20     2752.26    138.49 o
  18   0   5     8497.17     8530.47    241.56 o
   1   1   5    36031.25    38045.87    329.80 o
   2   1   5     1082.30     1342.97     38.40 o
   3   1   5      346.27      365.79     21.08 o
   4   1   5    11426.47    12508.68     87.08 o
   5   1   5      884.01      814.31     22.73 o
   6   1   5     6068.89     6307.00     66.65 o
   7   1   5      309.57      272.50     22.23 o
   8   1   5     4834.70     5627.67     73.20 o
   9   1   5      354.61      343.56     35.34 o
  10   1   5      298.48      243.51     35.77 o
  11   1   5      910.51     1053.58     53.04 o
  12   1   5      452.25      425.59     44.17 o
  13   1   5      219.63      188.69     43.33 o
  14   1   5     1154.25     1166.22     54.29 o
  15   1   5       61.17       24.48     38.01 o
  16   1   5      437.10      448.85     57.34 o
  17   1   5      118.35       87.41     51.35 o
  18   1   5     3093.66     2863.30    121.17 o
  19   1   5       31.24       52.08     98.10 o
  20   1   5      137.86       33.55    169.14 o
   1   2   5    42969.89    43911.23    410.85 o
   2   2   5    22015.84    21590.90    200.42 o
   3   2   5     7123.25     7145.68     68.40 o
   4   2   5    31743.73    33565.21    233.35 o
   5   2   5       62.35       44.66     12.35 o
   6   2   5    19716.77    20811.91    155.82 o
   7   2   5     5955.05     7046.97     76.04 o
   8   2   5       59.36       29.87     26.50 o
   9   2   5      821.59      785.49     42.50 o
  10   2   5    19357.08    19521.96    184.04 o
  11   2   5     2661.35     2538.36     64.06 o
  12   2   5     6565.29     6602.01    110.73 o
  13   2   5     1725.61     1786.03     76.02 o
  14   2   5       75.35      219.81     51.83 o
  15   2   5     1047.98     1072.28    104.09 o
  16   2   5     5744.41     5528.92    198.52 o
  17   2   5       86.10      165.23     88.02 o
  18   2   5     8478.42     8343.81    253.97 o
  19   2   5     1519.93     1528.89    142.03 o
  20   2   5       86.32     -108.20    166.40 o
   1   3   5     2499.94     2184.64     44.10 o
   2   3   5       85.17       16.55     17.38 o
   3   3   5      914.01      959.90     29.10 o
   4   3   5     5491.69     6014.26     57.78 o
   5   3   5      142.38      151.97     18.36 o
   6   3   5     2864.03     3155.82     53.63 o
   7   3   5     3494.85     3847.44     59.42 o
   8   3   5     3686.74     3910.45     59.64 o
   9   3   5       20.03       25.89     30.20 o
  10   3   5     3671.52     3899.60     82.77 o
  11   3   5      154.74      137.93     36.32 o
  12   3   5       24.97       -6.23     35.14 o
  13   3   5      221.11      199.41     45.62 o
  14   3   5     1066.92     1167.68     84.50 o
  15   3   5     1771.98     1611.77    125.96 o
  16   3   5      628.58      670.90    107.73 o
  17   3   5      901.15      967.42    180.95 o
  18   3   5        6.05       13.27     96.56 o
  19   3   5      208.99      449.18    114.52 o
  20   3   5      331.41      351.78    209.89 o
   1   4   5    10019.49     9343.29    100.33 o
   2   4   5    12237.96    13008.93    121.73 o
   3   4   5     2169.23     2393.93     39.98 o
   4   4   5    46646.08    48202.48    316.40 o
   5   4   5     3398.61     3245.51     49.08 o
   6   4   5     4690.30     4326.94     58.77 o
   7   4   5    21385.06    23470.51    172.69 o
   8   4   5     2792.99     2942.35     61.97 o
   9   4   5     1083.83      844.32     36.31 o
  10   4   5    19349.56    19269.70    210.86 o
  11   4   5     2696.32     2623.72     74.51 o
  12   4   5     6770.14     6680.00    118.10 o
  13   4   5      279.43      283.01     47.80 o
  14   4   5       56.24       35.22     46.11 o
  15   4   5      830.82      752.63    108.61 o
  16   4   5     1785.60     1800.98    146.35 o
  17   4   5     3770.09     4060.04    199.29 o
  18   4   5     6470.92     6301.21    242.13 o
  19   4   5     1808.50     2079.98    277.68 o
  20   4   5       42.37      201.48    115.55 o
   1   5   5    18290.73    19066.06    174.29 o
   2   5   5      293.65      257.00     23.21 o
   3   5   5     4112.81     4142.29     54.38 o
   4   5   5     7303.56     8141.88     81.62 o
   5   5   5     5797.38     5948.98     61.96 o
   6   5   5     8711.08     9412.43    101.34 o
   7   5   5     2063.92     2277.61     47.23 o
   8   5   5      832.53      790.90     36.49 o
   9   5   5     2946.36     3127.88     66.71 o
  10   5   5       11.14       24.85     25.68 o
  11   5   5      870.61      774.67     52.60 o
  12   5   5      175.97      170.50     43.27 o
  13   5   5     2637.33     2762.96     91.38 o
  14   5   5      542.40      635.35     61.10 o
  15   5   5     1180.21      999.12    124.55 o
  16   5   5     1493.95     1490.78    142.61 o
  17   5   5     2198.51     2213.03    167.24 o
  18   5   5       77.60      158.08    169.83 o
  19   5   5      685.75      951.38    137.55 o
  20   5   5        0.70       27.97    108.40 o
   1   6   5      184.73      170.41     28.91 o
   2   6   5       13.99       26.67     19.80 o
   3   6   5     1024.19      956.13     32.85 o
   4   6   5      227.84      136.82     24.62 o
   5   6   5     1446.52     1871.39     39.34 o
   6   6   5      693.17      618.95     30.48 o
   7   6   5     2243.31     2267.78     53.42 o
   8   6   5      362.54      372.98     34.09 o
   9   6   5     6024.11     5498.13     85.76 o
  10   6   5     3721.58     3509.84     74.40 o
  11   6   5     2280.91     2232.13     71.22 o
  12   6   5     1721.17     1836.24     78.45 o
  13   6   5     2837.80     2813.73     99.43 o
  14   6   5     2165.31     2417.90    101.63 o
  15   6   5      125.97      241.15    132.33 o
  16   6   5      140.77      229.96    107.75 o
  17   6   5     1988.98     2066.93    171.57 o
  18   6   5      478.38      638.74    131.84 o
  19   6   5      370.77      466.26    127.45 o
   1   7   5     4898.48     4702.95     81.37 o
   2   7   5      908.39      894.17     33.47 o
   3   7   5      100.90      175.89     25.25 o
   4   7   5     7694.18     7610.31     82.04 o
   5   7   5     1636.62     1884.12     42.42 o
   6   7   5     8911.91     9144.94    103.79 o
   7   7   5     2902.50     3207.25     69.89 o
   8   7   5      108.83       76.46     34.25 o
   9   7   5     4956.69     4849.00     85.44 o
  10   7   5        1.29      -19.47     31.84 o
  11   7   5      743.67      735.17     55.07 o
  12   7   5       81.39       62.79     32.20 o
  13   7   5      452.64      583.80     61.45 o
  14   7   5     2331.19     2292.95    101.34 o
  15   7   5      890.40      795.53    169.83 o
  16   7   5      366.98      253.07    113.17 o
  17   7   5      791.32      597.41    306.10 o
  18   7   5        1.02      137.00    111.90 o
  19   7   5       79.65      215.04    123.23 o
   1   8   5    13246.68    13265.58    140.05 o
   2   8   5     5323.79     5619.72     71.33 o
   3   8   5     1585.52     1188.54     43.13 o
   4   8   5      733.69      826.75     38.25 o
   5   8   5     3001.88     2690.47     57.32 o
   6   8   5       40.92      -24.75     24.75 o
   7   8   5      225.92      289.39     34.32 o
   8   8   5      148.13       67.06     34.28 o
   9   8   5     5633.35     5546.86    103.56 o
  10   8   5       24.65      -19.88     39.35 o
  11   8   5     7989.11     7756.33    118.07 o
  12   8   5      116.00       94.42     47.94 o
  13   8   5      363.26      452.87     61.71 o
  14   8   5      624.37      598.13     68.11 o
  15   8   5       48.60      117.31    105.94 o
  16   8   5      493.92      451.26    128.78 o
  17   8   5     1038.31     1066.22    154.98 o
  18   8   5       18.39      121.08    116.99 o
  19   8   5     1147.66     1501.11    174.69 o
   1   9   5     2167.48     1966.26     52.79 o
   2   9   5     1400.36     1426.98     45.29 o
   3   9   5      143.86       23.77     26.70 o
   4   9   5       66.45       31.84     26.10 o
   5   9   5       49.81       51.36     26.31 o
   6   9   5       57.81      -28.62     28.62 o
   7   9   5      704.59      808.18     45.56 o
   8   9   5      346.95      380.81     39.48 o
   9   9   5     2094.05     2017.90     70.84 o
  10   9   5      397.28      402.02     44.71 o
  11   9   5     2075.77     2020.72     74.26 o
  12   9   5      637.93      610.87     51.12 o
  13   9   5     4027.17     3628.71    113.78 o
  14   9   5     1352.41     1404.17     86.96 o
  15   9   5        1.75      -40.32    106.85 o
  16   9   5       88.39      -18.64    114.12 o
  17   9   5      168.86       26.39    167.43 o
  18   9   5      192.97      281.11    124.89 o
  19   9   5      183.62      282.67    132.84 o
   1  10   5     4176.63     3880.09     68.57 o
   2  10   5      565.21      549.59     36.56 o
   3  10   5    13235.97    12911.87    137.60 o
   4  10   5      257.37      287.07     32.02 o
   5  10   5    11759.26    11359.26    149.51 o
   6  10   5      728.85      683.24     47.21 o
   7  10   5     3706.45     3380.61     86.96 o
   8  10   5      325.37      224.27     40.35 o
   9  10   5     5227.73     5008.90     96.05 o
  10  10   5     2531.91     2466.81     79.01 o
  11  10   5    18951.43    18858.66    256.76 o
  12  10   5      462.44      429.98     50.64 o
  13  10   5     4231.23     4145.76    117.93 o
  14  10   5      289.26      285.81     62.61 o
  15  10   5      653.42      612.73    139.91 o
  16  10   5      378.18      434.31    137.40 o
  17  10   5     2724.73     2827.95    224.03 o
  18  10   5       22.26      302.59    133.22 o
   1  11   5        5.78       14.10     42.17 o
   2  11   5       56.35      -24.12     31.06 o
   3  11   5       19.15      -11.90     27.10 o
   4  11   5      299.94      251.62     43.90 o
   5  11   5     6244.68     5879.28    133.87 o
   6  11   5      672.82      707.15     51.14 o
   7  11   5      800.79      733.31     65.16 o
   8  11   5      287.19      218.40     42.81 o
   9  11   5     1369.68     1220.93     84.98 o
  10  11   5      423.59      444.33     50.11 o
  11  11   5     3203.98     2999.49     79.27 o
  12  11   5      146.55      244.52     55.13 o
  13  11   5     1642.78     1567.79     87.62 o
  14  11   5       76.01      139.75     58.92 o
  15  11   5       26.48       28.19    122.46 o
  16  11   5     2563.49     2268.49    207.59 o
  17  11   5      196.67      247.94    138.06 o
  18  11   5      124.42       67.71    127.98 o
   1  12   5     1888.76     1658.84     49.76 o
   2  12   5     2150.77     1813.01     68.22 o
   3  12   5     8326.88     7900.17    265.83 o
   4  12   5      368.14      469.58     54.90 o
   5  12   5     5330.91     5164.48    118.37 o
   6  12   5      659.17      595.35     51.70 o
   7  12   5     1417.05     1504.77     84.04 o
   8  12   5      549.98      510.71     63.61 o
   9  12   5     8243.07     7689.49    139.01 o
  10  12   5     1605.26     1531.88     63.35 o
  11  12   5     4897.28     4430.41    112.88 o
  12  12   5      201.93      231.24     56.05 o
  13  12   5     1020.82      937.18     74.20 o
  14  12   5      690.42      543.71     68.75 o
  15  12   5      810.04      797.39    159.76 o
  16  12   5       64.56      118.84    132.30 o
  17  12   5     3810.42     3783.36    263.93 o
   1  13   5     3470.48     3177.83    122.88 o
   2  13   5       10.85       11.92     56.03 o
   3  13   5     5240.72     4979.99    146.65 o
   4  13   5     2473.13     2524.25    106.15 o
   5  13   5     2570.20     2298.57    102.23 o
   6  13   5      403.39      461.10     57.23 o
   7  13   5       62.00       15.69     42.07 o
   8  13   5     1694.98     1511.58     85.66 o
   9  13   5        7.30       40.42     42.86 o
  10  13   5     2054.00     2100.30     92.33 o
  11  13   5      375.79      257.17     52.71 o
  12  13   5      658.25      599.94     66.19 o
  13  13   5      118.50      120.02     72.20 o
  14  13   5     1614.56     1580.17     92.14 o
  15  13   5      294.04      425.30    149.99 o
  16  13   5      324.87      296.52    145.69 o
  17  13   5      721.78      922.75    170.92 o
   1  14   5     2425.82     2206.43    110.81 o
   2  14   5     3098.01     3050.35    143.81 o
   3  14   5     1295.35     1202.36     66.62 o
   4  14   5     3243.43     3095.77     93.15 o
   5  14   5     1803.96     1682.97     79.66 o
   6  14   5      134.11      204.93     43.40 o
   7  14   5       37.17       25.66     38.89 o
   8  14   5      707.70      658.71     61.52 o
   9  14   5      644.29      593.59     69.49 o
  10  14   5      733.08      813.50     76.64 o
  11  14   5       37.35      152.30     75.67 o
  12  14   5      202.36      164.69     85.26 o
  13  14   5       19.39       40.89     66.95 o
  14  14   5      391.68      179.35    119.42 o
  15  14   5       46.49      178.34    143.22 o
  16  14   5       30.75       38.36    209.71 o
   1  15   5      166.60      -16.65     62.54 o
   2  15   5       27.86      -78.73     78.73 o
   3  15   5     7849.36     7825.20    241.44 o
   4  15   5        4.57       -3.78     43.75 o
   5  15   5      326.73      313.97     43.96 o
   6  15   5      488.34      490.13     62.65 o
   7  15   5      117.77      186.83     62.03 o
   8  15   5        9.52        6.93     50.30 o
   9  15   5       29.78       27.97     51.75 o
  10  15   5     2411.34     2344.15    119.18 o
  11  15   5       73.86      156.59     60.56 o
  12  15   5     1530.73     1393.95    123.09 o
  13  15   5     1373.37     1250.41    134.25 o
  14  15   5       69.89      104.52    141.58 o
  15  15   5      166.91      185.24    141.13 o
  16  15   5      194.02      382.01    151.81 o
   1  16   5     1050.04     1058.68     95.90 o
   2  16   5     1017.87     1008.41     92.17 o
   3  16   5       55.02       -7.79     73.36 o
   4  16   5     2782.06     2809.77     87.50 o
   5  16   5        7.49       25.91     35.08 o
   6  16   5     1851.82     1992.29     73.46 o
   7  16   5      655.44      607.91     61.38 o
   8  16   5      363.47      459.20     60.90 o
   9  16   5      251.76      275.65     70.89 o
  10  16   5     2919.61     3203.83    157.64 o
  11  16   5        5.75      131.40     68.74 o
  12  16   5      587.46     1112.34    100.69 o
  13  16   5      333.01      492.42    149.01 o
  14  16   5        0.63      163.91    172.91 o
  15  16   5       10.79      -27.85    134.18 o
   1  17   5     1120.67     1059.71     99.15 o
   2  17   5       58.06        8.43     71.60 o
   3  17   5       95.72      111.87     76.58 o
   4  17   5       38.12       46.18     67.96 o
   5  17   5      310.58      339.22     63.34 o
   6  17   5      304.41      372.28     64.11 o
   7  17   5        0.17       71.10     70.17 o
   8  17   5       22.05       84.65     61.96 o
   9  17   5      116.32      102.05     65.05 o
  10  17   5      151.25      278.52     90.72 o
  11  17   5        0.74      584.89    196.00 o
  12  17   5     1542.06     1706.30    197.34 o
  13  17   5        2.73       -0.98    135.28 o
  14  17   5        9.10       84.37    150.17 o
   1  18   5      516.46      487.61     85.06 o
   2  18   5     2436.44     2555.61    133.42 o
   3  18   5      195.21      231.92     80.54 o
   4  18   5     1793.24     1772.20    123.26 o
   5  18   5      677.40      672.41    108.47 o
   6  18   5     4405.67     4869.32    193.02 o
   7  18   5      363.99      527.56    101.91 o
   8  18   5     1609.67     1707.45    160.52 o
   9  18   5      261.07      462.97    133.68 o
  10  18   5     4121.42     4211.24    189.86 o
  11  18   5        0.38      -19.86    124.93 o
  12  18   5     2656.69     2465.72    235.42 o
  13  18   5      157.61      345.55    157.73 o
  14  18   5      238.63      245.07    171.88 o
   1  19   5       46.92       13.67     75.76 o
   2  19   5      377.00      309.04    118.26 o
   3  19   5       77.22       80.91     79.42 o
   4  19   5     1583.58     1594.06    120.00 o
   5  19   5       82.55      163.14    111.54 o
   6  19   5     1975.64     1827.58    144.40 o
   7  19   5      340.20      482.51    106.50 o
   8  19   5       29.35      301.87    129.23 o
   9  19   5      302.40      834.92    153.25 o
  10  19   5       98.07      100.93    141.37 o
  11  19   5      117.30      189.54    145.91 o
  12  19   5       69.89      282.25    362.93 o
  13  19   5        5.20      282.39    152.21 o
   1  20   5      418.41      573.76     94.99 o
   2  20   5     4522.47     4652.14    328.94 o
   3  20   5      163.94      133.54    136.65 o
   4  20   5     4820.86     4763.15    223.48 o
   5  20   5      307.48      549.31    113.07 o
   6  20   5      112.43      389.60    108.54 o
   7  20   5       49.15      375.96    184.14 o
   8  20   5      826.69      907.58    212.97 o
   9  20   5        2.64      347.67    152.13 o
  10  20   5     1855.28     2231.63    231.56 o
  11  20   5      109.12      284.00    253.03 o
  12  20   5      625.75      748.84    174.91 o
   1  21   5       82.63      101.39     84.24 o
   2  21   5      663.26      640.86    164.67 o
   3  21   5       73.73       38.18    105.56 o
   4  21   5     3166.12     3077.28    177.49 o
   5  21   5      468.02      584.36    112.95 o
   6  21   5      121.83      450.17    180.19 o
   7  21   5      369.75      586.87    165.61 o
   8  21   5       20.63      414.15    161.36 o
   9  21   5       73.06      268.80    150.98 o
  10  21   5      125.36       83.46    172.22 o
   1  22   5      554.69      554.33    116.89 o
   2  22   5     1945.82     1672.14    166.01 o
   3  22   5      825.67     1085.26    147.23 o
   4  22   5     3417.02     3798.71    213.28 o
   5  22   5      441.59      982.32    214.10 o
   6  22   5       29.28      -16.24    138.78 o
   7  22   5      954.75     1087.62    188.90 o
   8  22   5       50.72      413.71    155.90 o
   9  22   5      164.75      254.35    156.28 o
   1  23   5        5.58      183.26    133.76 o
   2  23   5       58.24       80.38    156.26 o
   3  23   5      171.37      252.50    239.16 o
   4  23   5        9.60      653.53    265.57 o
   5  23   5      420.56      740.27    176.14 o
   6  23   5       41.87      142.08    147.49 o
   7  23   5       52.06      387.12    165.45 o
   1  24   5       44.44      251.32    188.32 o
   2  24   5      101.40      329.07    267.75 o
   3  24   5      212.12      280.42    146.12 o
   4  24   5      208.82      371.94    352.15 o
   5  24   5      342.45      470.99    161.72 o
   2   0   6     4747.22     4604.03    100.86 o
   4   0   6      497.78      383.18     33.90 o
   6   0   6     1598.60     1508.02     54.63 o
   8   0   6     3232.01     3374.38    119.67 o
  10   0   6      132.04        7.99     37.94 o
  12   0   6     1876.61     2066.46    155.57 o
  14   0   6     1649.35     1618.69     94.48 o
  16   0   6     1344.74     1260.41    185.75 o
  18   0   6      569.36      491.67    121.55 o
   0   1   6      651.76      507.97     46.72 o
   1   1   6      951.09     1046.98     35.48 o
   2   1   6    83489.26    90810.77    750.81 o
   3   1   6     5281.92     5036.17     60.95 o
   4   1   6       24.00       30.97     17.66 o
   5   1   6     8837.98     9176.74     73.81 o
   6   1   6     3599.81     3536.49     47.68 o
   7   1   6      619.65      717.31     28.96 o
   8   1   6     5525.02     5727.21     81.63 o
   9   1   6      159.99      153.30     29.19 o
  10   1   6     1775.59     1889.87     65.58 o
  11   1   6      172.13      172.53     39.67 o
  12   1   6     5713.18     5716.97     88.27 o
  13   1   6      324.68      335.73     40.08 o
  14   1   6     3638.84     3832.08     87.43 o
  15   1   6       27.53       59.73     44.22 o
  16   1   6    10128.75     9836.31    190.52 o
  17   1   6       15.95       78.21     57.27 o
  18   1   6       99.30       54.63     64.98 o
  19   1   6       85.68      141.85    123.43 o
   0   2   6    37479.25    36919.98    546.19 o
   1   2   6      265.27      260.49     24.15 o
   2   2   6    18362.03    18845.73    172.55 o
   3   2   6    80496.95    88571.78    577.20 o
   4   2   6     3951.59     3853.37     56.19 o
   5   2   6     3317.84     3850.95     48.85 o
   6   2   6        9.86      -12.28     18.04 o
   7   2   6     3247.44     3776.21     55.28 o
   8   2   6     2099.12     1820.53     41.86 o
   9   2   6        3.83      -28.09     28.09 o
  10   2   6      359.59      388.69     39.37 o
  11   2   6       49.38      119.22     36.32 o
  12   2   6       37.03       38.13     41.40 o
  13   2   6        1.27       34.00     45.94 o
  14   2   6     1645.04     1544.15     91.57 o
  15   2   6       13.31       25.73     76.54 o
  16   2   6     2137.27     1963.53    140.76 o
  17   2   6      403.49      413.50     65.19 o
  18   2   6       97.02      171.55     98.02 o
  19   2   6        0.50       78.44     99.62 o
  20   2   6      264.75       53.76    173.93 o
   0   3   6    12447.33    12292.01    290.69 o
   1   3   6     3880.64     3677.98     90.53 o
   2   3   6     3980.76     3973.85     68.56 o
   3   3   6     6041.32     6133.78     66.04 o
   4   3   6     1740.44     1769.10     38.29 o
   5   3   6     1297.01     1445.06     32.02 o
   6   3   6    16402.56    17051.20    141.42 o
   7   3   6    13026.46    13179.16    121.75 o
   8   3   6    23804.89    25699.36    189.21 o
   9   3   6      974.49      954.50     50.03 o
  10   3   6     1218.73     1185.51     56.94 o
  11   3   6     1479.06     1511.31     62.50 o
  12   3   6      135.64      128.63     40.23 o
  13   3   6     1251.35     1234.74     68.66 o
  14   3   6     8102.27     8153.24    191.07 o
  15   3   6     2805.84     3064.94    165.02 o
  16   3   6     2537.44     2914.00    375.09 o
  17   3   6      833.27     1006.41    122.98 o
  18   3   6      140.04      149.63    100.82 o
  19   3   6       10.18       40.44    104.87 o
  20   3   6      436.72      501.21    190.88 o
   0   4   6     9255.87     8937.32    151.85 o
   1   4   6      770.87      855.08     35.21 o
   2   4   6      119.02       53.78     20.83 o
   3   4   6     1311.52     1466.37     36.86 o
   4   4   6     3634.58     3736.00     55.96 o
   5   4   6     6157.06     6680.26     70.24 o
   6   4   6      324.26      443.53     27.61 o
   7   4   6     8055.93     8158.05     91.56 o
   8   4   6    11409.15    11038.32    112.80 o
   9   4   6     1294.56     1408.71     47.04 o
  10   4   6       90.49       22.53     19.65 o
  11   4   6      629.77      691.88     51.67 o
  12   4   6     1292.98     1293.07     65.73 o
  13   4   6     1173.43     1175.24     68.94 o
  14   4   6        4.56       49.63     47.80 o
  15   4   6      438.47      519.08    101.49 o
  16   4   6     1458.06     1522.22    140.20 o
  17   4   6      338.36      410.44    111.89 o
  18   4   6        0.12      -10.30    103.16 o
  19   4   6        2.53       50.95    104.88 o
  20   4   6      137.18      161.33    195.33 o
   0   5   6    21395.57    20913.91    290.83 o
   1   5   6     9034.79     8066.22     97.19 o
   2   5   6    11330.13    12293.76    131.03 o
   3   5   6     1808.80     2074.04     41.64 o
   4   5   6      916.80     1008.17     34.90 o
   5   5   6       26.64      -10.70     22.00 o
   6   5   6     5900.12     6255.04     73.27 o
   7   5   6     1185.46      949.04     35.89 o
   8   5   6     4185.72     4233.40     67.61 o
   9   5   6     2443.53     2509.62     62.68 o
  10   5   6     1445.24     1441.77     49.66 o
  11   5   6      158.75      170.48     32.66 o
  12   5   6      233.18      253.14     47.79 o
  13   5   6     5416.45     5149.06    116.73 o
  14   5   6       53.93      154.87     60.45 o
  15   5   6     2599.55     2763.93    170.40 o
  16   5   6      421.82      476.48    110.36 o
  17   5   6      855.59     1002.18    135.93 o
  18   5   6      675.79      706.66    158.70 o
  19   5   6      492.91      514.78    184.55 o
  20   5   6      502.18      656.08    138.86 o
   0   6   6     4553.05     4519.98    117.78 o
   1   6   6    16258.88    15973.44    191.49 o
   2   6   6     1759.68     1712.10     49.83 o
   3   6   6     2708.32     2716.11     51.13 o
   4   6   6      980.37     1072.36     36.86 o
   5   6   6      121.47      157.28     24.53 o
   6   6   6     1275.04     1602.06     45.24 o
   7   6   6       10.25      -24.02     24.02 o
   8   6   6     2002.93     1841.42     53.21 o
   9   6   6     1013.09      884.58     44.51 o
  10   6   6     2450.21     2466.07     75.90 o
  11   6   6      214.79      207.06     33.60 o
  12   6   6      339.68      232.47     48.62 o
  13   6   6     1109.48     1090.72     72.78 o
  14   6   6        3.80      -28.88     59.77 o
  15   6   6       41.84       17.77     96.03 o
  16   6   6      768.73      990.83    134.13 o
  17   6   6     1326.15     1268.84    152.93 o
  18   6   6      278.21      400.80    121.54 o
  19   6   6       69.22       98.96    121.55 o
   0   7   6    42454.63    44359.44    561.44 o
   1   7   6    13242.30    11935.65    136.47 o
   2   7   6        9.36        8.86     25.08 o
   3   7   6     6257.64     6577.86     75.79 o
   4   7   6      232.07      209.26     27.12 o
   5   7   6     3432.61     2866.41     59.56 o
   6   7   6     5769.92     5907.49     95.45 o
   7   7   6     7084.79     6584.03     90.95 o
   8   7   6     3312.46     3238.53     77.57 o
   9   7   6     1290.90     1248.70     59.77 o
  10   7   6     3072.20     2967.58     72.26 o
  11   7   6       23.94       14.41     41.13 o
  12   7   6       70.20      -37.11     37.11 o
  13   7   6     1022.56     1018.95     96.49 o
  14   7   6        7.82        8.74     61.20 o
  15   7   6     2524.60     2539.07    182.29 o
  16   7   6       95.91      171.52    108.36 o
  17   7   6       33.02       41.09    115.39 o
  18   7   6       70.29      190.69    120.28 o
  19   7   6       62.34      258.74    149.28 o
   0   8   6     4311.31     4501.75    113.40 o
   1   8   6    26830.56    26947.14    249.39 o
   2   8   6      246.47      233.43     26.68 o
   3   8   6       14.87      -23.77     23.77 o
   4   8   6     1320.05     1451.06     46.57 o
   5   8   6      264.95      143.61     28.10 o
   6   8   6     1295.04     1402.55     46.26 o
   7   8   6      339.73      230.03     32.28 o
   8   8   6      421.29      331.81     44.35 o
   9   8   6     9628.83     9347.54    136.33 o
  10   8   6     2455.43     2450.09     81.42 o
  11   8   6     2258.75     2243.75     88.46 o
  12   8   6     1906.73     1988.24     85.47 o
  13   8   6      168.42      126.75     68.02 o
  14   8   6      567.48      483.13     72.33 o
  15   8   6        5.53       13.11    100.75 o
  16   8   6      883.18      789.19    138.75 o
  17   8   6      905.27      804.21    166.23 o
  18   8   6      105.27      146.57    121.49 o
  19   8   6      161.80      252.54    157.84 o
   0   9   6       96.66      106.83     47.26 o
   1   9   6    16488.87    15443.25    218.78 o
   2   9   6    13385.90    13814.60    139.26 o
   3   9   6      514.00      722.74     38.39 o
   4   9   6     4084.22     3945.12     69.33 o
   5   9   6     1145.59      968.26     43.48 o
   6   9   6        0.12      -25.44     25.44 o
   7   9   6    12464.02    11885.86    169.46 o
   8   9   6     2068.33     2178.69     66.15 o
   9   9   6     8882.82     8590.69    124.56 o
  10   9   6     2850.27     2958.45     78.66 o
  11   9   6     2614.62     2441.27     81.50 o
  12   9   6        2.91      -25.15     41.15 o
  13   9   6      678.14      603.60     79.11 o
  14   9   6      283.22      319.95     62.07 o
  15   9   6     4910.16     5049.64    241.89 o
  16   9   6      179.62      171.54    289.83 o
  17   9   6      975.27     1151.21    165.61 o
  18   9   6      328.47      485.49    162.64 o
  19   9   6       21.77      191.23    132.67 o
   0  10   6    19018.25    18880.22    372.82 o
   1  10   6     3581.55     3478.77     90.21 o
   2  10   6      281.49      297.74     45.85 o
   3  10   6     1863.61     1720.70     52.18 o
   4  10   6     1675.84     1808.90     53.53 o
   5  10   6     2953.66     2902.37     79.30 o
   6  10   6      921.78      846.06     51.29 o
   7  10   6      330.19      334.15     51.96 o
   8  10   6     2808.54     2461.62     86.60 o
   9  10   6      641.68      640.71     49.58 o
  10  10   6      148.29      136.31     44.21 o
  11  10   6       60.38        0.27     44.35 o
  12  10   6     1147.86     1192.76     93.03 o
  13  10   6     1215.14     1274.87     82.40 o
  14  10   6      164.14      164.74     59.94 o
  15  10   6      747.07      817.01    149.82 o
  16  10   6      225.30      422.97    133.79 o
  17  10   6      150.69       84.99    129.52 o
  18  10   6      122.23      329.75    136.40 o
   0  11   6     1253.30     1271.82    112.94 o
   1  11   6    37470.51    34019.39    313.55 o
   2  11   6     1080.57      896.64     49.51 o
   3  11   6     1294.38     1226.02     50.94 o
   4  11   6        2.12      -28.91     28.91 o
   5  11   6     7882.87     7432.39    139.47 o
   6  11   6     4862.94     4873.34    100.25 o
   7  11   6    20296.09    19056.28    311.32 o
   8  11   6      313.21      345.70     57.89 o
   9  11   6    11564.86    10790.40    162.42 o
  10  11   6       48.62       92.42     50.21 o
  11  11   6       18.91      -44.92     44.92 o
  12  11   6     1574.02     1736.87     95.59 o
  13  11   6     2523.37     2396.37    103.17 o
  14  11   6       46.42       94.76     66.69 o
  15  11   6      467.13      516.12    144.68 o
  16  11   6      349.99      454.10    146.06 o
  17  11   6      660.55      793.92    159.53 o
  18  11   6       43.36      334.94    145.57 o
   0  12   6      779.59      750.97    103.65 o
   1  12   6     2365.44     2306.39     60.94 o
   2  12   6     1104.84     1060.14     61.91 o
   3  12   6      252.39      205.37     37.70 o
   4  12   6     1892.07     1705.69     67.03 o
   5  12   6      696.18      588.39     59.61 o
   6  12   6      311.67      298.98     51.37 o
   7  12   6     6305.55     6022.99    134.57 o
   8  12   6     2404.16     2460.36    100.55 o
   9  12   6     2431.35     2363.46    103.65 o
  10  12   6      359.36      446.68     64.82 o
  11  12   6       10.30      -58.63     58.63 o
  12  12   6       32.87       -3.26     50.52 o
  13  12   6     1210.69     1224.11     85.46 o
  14  12   6      240.04      273.54    100.24 o
  15  12   6     2087.72     2178.39    254.05 o
  16  12   6      830.76      965.95    167.36 o
  17  12   6      213.10      282.28    153.12 o
   0  13   6     7364.49     7119.51    113.96 o
   1  13   6    14888.27    13734.39    187.19 o
   2  13   6     2778.87     2755.43    100.57 o
   3  13   6     7665.05     7463.45    174.41 o
   4  13   6        1.18      -21.75     54.58 o
   5  13   6     1657.62     1563.77     91.88 o
   6  13   6      532.26      510.71     58.84 o
   7  13   6    10416.70     9589.84    252.88 o
   8  13   6      753.79      886.28     95.30 o
   9  13   6      523.43      440.37     75.52 o
  10  13   6       21.06       46.41     52.08 o
  11  13   6      222.76      329.85     70.81 o
  12  13   6      577.44      592.50     83.18 o
  13  13   6      504.23      470.64     74.27 o
  14  13   6      586.02      689.45    101.43 o
  15  13   6     1620.46     1780.60    202.39 o
  16  13   6      972.79     1233.01    393.07 o
  17  13   6        9.98      -14.67    133.88 o
   0  14   6     3653.59     3468.66    224.10 o
   1  14   6     3998.04     3968.68    147.42 o
   2  14   6        1.36       -9.85     83.59 o
   3  14   6      604.70      535.97     79.28 o
   4  14   6      279.49      181.71     65.12 o
   5  14   6     2018.59     1805.47    100.08 o
   6  14   6     1043.56     1097.81     82.64 o
   7  14   6     5979.27     5683.69    140.48 o
   8  14   6      475.83      482.87     73.97 o
   9  14   6     2142.61     1958.91     99.27 o
  10  14   6      168.36      162.09     59.75 o
  11  14   6     1211.42     1104.76     89.03 o
  12  14   6      279.91      214.61     69.21 o
  13  14   6     1100.92     1222.50    104.79 o
  14  14   6       47.13        9.18     95.21 o
  15  14   6     1173.43     1119.04    184.44 o
  16  14   6      235.32      248.78    171.88 o
   0  15   6     6574.59     6647.66    311.75 o
   1  15   6      656.83      531.51     83.27 o
   2  15   6      116.44      109.54     80.88 o
   3  15   6     1655.20     1804.44    113.36 o
   4  15   6     2079.76     2042.05    110.04 o
   5  15   6      231.19      290.24     61.99 o
   6  15   6     4128.78     4049.58    104.98 o
   7  15   6        8.61       49.49     47.70 o
   8  15   6     1225.76     1264.74     82.25 o
   9  15   6     1693.00     1926.21     98.90 o
  10  15   6      182.13      300.42     63.88 o
  11  15   6     2208.32     2103.83    111.11 o
  12  15   6       43.42       62.01     79.53 o
  13  15   6      274.72      342.59    107.92 o
  14  15   6       10.37       84.75    136.83 o
  15  15   6     1224.17     1526.82    386.56 o
  16  15   6      911.87     1288.77    233.34 o
   0  16   6     3343.49     2879.32    234.71 o
   1  16   6        7.24      -10.62     71.07 o
   2  16   6       48.36       94.40     82.68 o
   3  16   6      163.44       94.83     72.45 o
   4  16   6      400.13      424.72     74.67 o
   5  16   6      202.72      255.00     44.21 o
   6  16   6       66.76      115.95     43.15 o
   7  16   6      927.50     1003.97     72.97 o
   8  16   6      904.06      902.65     74.58 o
   9  16   6      355.45      450.91     77.33 o
  10  16   6      170.61      220.46     82.90 o
  11  16   6      842.55      880.12     94.98 o
  12  16   6      323.39      444.57    105.61 o
  13  16   6      622.70      699.77    160.64 o
  14  16   6       19.36      153.34    143.29 o
  15  16   6      120.19      289.20    241.04 o
   0  17   6      861.88      828.89    131.36 o
   1  17   6      255.05      327.67     79.23 o
   2  17   6     7359.47     7242.62    278.87 o
   3  17   6      121.35        2.90     76.31 o
   4  17   6      378.53      360.07     75.44 o
   5  17   6        8.14       -5.29     46.82 o
   6  17   6     2987.45     2945.42    115.50 o
   7  17   6     2379.31     2389.32    134.43 o
   8  17   6      615.29      763.19     85.59 o
   9  17   6     2301.77     2100.04    120.70 o
  10  17   6        7.66      334.65     92.28 o
  11  17   6      267.34      624.01    236.26 o
  12  17   6     1128.06     1305.96    184.24 o
  13  17   6       29.63      182.15    139.06 o
  14  17   6      468.95      579.46    230.43 o
   0  18   6      605.19      604.38    124.31 o
   1  18   6     2647.44     2470.43    132.07 o
   2  18   6      399.13      378.80     89.88 o
   3  18   6      888.94      641.01     94.86 o
   4  18   6      183.71       84.57     69.79 o
   5  18   6      310.87      269.00     91.37 o
   6  18   6       13.94       72.22     90.94 o
   7  18   6      762.42      970.85    136.84 o
   8  18   6      573.40      782.04    109.87 o
   9  18   6      686.44      732.90    108.02 o
  10  18   6      153.85      598.99    328.66 o
  11  18   6      293.89      247.21    189.34 o
  12  18   6      147.91       13.20    193.96 o
  13  18   6       21.19      150.70    153.46 o
  14  18   6      101.61      419.72    185.40 o
   0  19   6     4212.09     4392.47    310.04 o
   1  19   6       44.25      132.99     78.61 o
   2  19   6     4129.07     4786.14    262.47 o
   3  19   6       74.10      -14.95     75.76 o
   4  19   6       67.94      120.89     74.74 o
   5  19   6      200.07      294.25     92.42 o
   6  19   6     1632.29     2049.45    149.76 o
   7  19   6       35.00      219.05     87.39 o
   8  19   6     4554.63     4994.80    258.32 o
   9  19   6       91.07      339.66    149.28 o
  10  19   6     1746.42     2083.06    249.09 o
  11  19   6        0.11       96.08    136.88 o
  12  19   6      367.67      477.75    160.86 o
  13  19   6       64.82      216.70    147.07 o
   0  20   6     4831.79     5136.32    556.39 o
   1  20   6       67.81       97.12     97.87 o
   2  20   6      384.03      619.57    114.11 o
   3  20   6      216.14      298.30     97.36 o
   4  20   6      123.39      258.33     96.91 o
   5  20   6        0.28       67.02     90.61 o
   6  20   6     2572.90     2532.87    161.10 o
   7  20   6      339.81      415.63    100.42 o
   8  20   6      431.44      684.63    201.50 o
   9  20   6       61.45      430.15    182.84 o
  10  20   6        3.26        4.92    140.73 o
  11  20   6       19.08       79.01    146.95 o
  12  20   6      497.77      493.11    174.20 o
   0  21   6     4478.34     4282.90    248.67 o
   1  21   6      629.06      611.05    126.09 o
   2  21   6      808.99      960.35    115.10 o
   3  21   6     1051.21     1059.74    134.82 o
   4  21   6        0.71      383.45    106.81 o
   5  21   6      647.91      766.60    147.12 o
   6  21   6     1045.14     1373.53    147.29 o
   7  21   6      332.34      685.61    175.99 o
   8  21   6     3399.59     3506.04    271.23 o
   9  21   6       19.49      -39.37    202.01 o
  10  21   6      700.32      588.69    175.16 o
   0  22   6      717.39      613.10    146.79 o
   1  22   6       19.08      -66.98    174.60 o
   2  22   6        5.37        7.71    176.94 o
   3  22   6      124.29      389.33    119.56 o
   4  22   6      781.88      979.87    259.28 o
   5  22   6        0.27      404.02    108.89 o
   6  22   6      430.37      507.56    159.05 o
   7  22   6      115.06      411.44    160.31 o
   8  22   6      368.15      200.84    161.50 o
   9  22   6       73.19      295.73    160.32 o
   0  23   6     2124.92     2451.87    297.88 o
   1  23   6      383.08      490.01    152.53 o
   2  23   6        2.97      -23.12    223.92 o
   3  23   6      114.52      196.78    178.56 o
   4  23   6       17.05      226.53    146.58 o
   5  23   6      522.11      411.54    161.12 o
   6  23   6      116.17      228.84    241.90 o
   7  23   6      653.49     1148.13    194.28 o
   1  24   6        3.68      444.08    204.75 o
   2  24   6       64.97       25.33    265.35 o
   3  24   6       17.85      154.58    266.72 o
   4  24   6      110.18      176.24    308.67 o
   2   0   7     2384.69     1994.63     71.43 o
   4   0   7    42240.14    46004.71    462.26 o
   6   0   7     3127.78     3841.20     80.04 o
   8   0   7     8470.56     9161.52    208.21 o
  10   0   7       13.85       65.25     44.15 o
  12   0   7      214.32      293.58     58.81 o
  14   0   7        4.67      -20.70     61.05 o
  16   0   7        9.92      -84.91     84.91 o
  18   0   7      466.08      441.00    119.15 o
   1   1   7     3289.71     3063.48     67.34 o
   2   1   7    29479.51    30730.38    297.01 o
   3   1   7        3.63      -20.02     23.16 o
   4   1   7    52583.25    55975.55    381.19 o
   5   1   7     1100.65     1202.71     35.71 o
   6   1   7    20830.73    21399.43    148.27 o
   7   1   7      737.11      748.05     27.71 o
   8   1   7    10331.92    11251.02    119.79 o
   9   1   7       17.14       22.20     30.65 o
  10   1   7    19903.71    20049.06    238.51 o
  11   1   7     1159.72     1235.39     71.72 o
  12   1   7     5452.39     5554.20    100.15 o
  13   1   7       62.12       28.93     38.29 o
  14   1   7      484.29      540.78     54.31 o
  15   1   7     1188.75     1133.82     76.18 o
  16   1   7     8838.62     8603.69    205.37 o
  17   1   7       13.76       31.93     59.13 o
  18   1   7     8711.85     7836.69    211.50 o
  19   1   7      328.23      468.73    132.16 o
   1   2   7     2141.51     2397.43     55.06 o
   2   2   7     1676.27     1785.99     48.24 o
   3   2   7     7593.65     8353.48    127.15 o
   4   2   7      102.80       31.52     22.70 o
   5   2   7     5000.37     5841.21     67.89 o
   6   2   7     4178.80     4386.57     52.06 o
   7   2   7    12426.63    14045.14    119.56 o
   8   2   7        4.28       13.81     22.27 o
   9   2   7      157.49      156.30     25.15 o
  10   2   7       36.04      -19.50     31.18 o
  11   2   7      463.81      519.23     51.09 o
  12   2   7        3.49       42.22     41.37 o
  13   2   7      387.66      466.38     60.26 o
  14   2   7      477.06      499.24     50.25 o
  15   2   7     1365.01     1269.67     76.49 o
  16   2   7      184.70      134.81     60.27 o
  17   2   7        1.26        1.22     69.60 o
  18   2   7      797.94      817.58    119.24 o
  19   2   7       57.50      105.51    104.29 o
   1   3   7      772.85      672.46     60.69 o
   2   3   7       61.09       71.48     22.34 o
   3   3   7      457.60      449.91     31.06 o
   4   3   7      552.38      594.86     28.54 o
   5   3   7      433.45      375.54     28.77 o
   6   3   7    12374.37    11955.58     97.79 o
   7   3   7     9244.83    10552.11    106.83 o
   8   3   7       23.03        8.32     23.27 o
   9   3   7     1778.53     1657.46     54.56 o
  10   3   7     9473.08     9700.63    132.77 o
  11   3   7     1132.52     1017.42     56.19 o
  12   3   7     9120.82     9320.50    138.50 o
  13   3   7      199.77      218.40     56.42 o
  14   3   7      440.79      371.15     68.69 o
  15   3   7      369.54      572.27    105.14 o
  16   3   7     4068.17     3856.48    188.02 o
  17   3   7      507.92      642.01    114.02 o
  18   3   7     5919.94     5960.07    271.69 o
  19   3   7       78.84      141.33    105.25 o
  20   3   7      162.32       71.42    242.58 o
   1   4   7      422.17      356.43     32.31 o
   2   4   7     6490.85     7019.74     95.92 o
   3   4   7      170.90      113.53     26.34 o
   4   4   7      997.86     1094.57     36.61 o
   5   4   7     3872.35     3806.62     57.77 o
   6   4   7        0.41       -6.62     18.81 o
   7   4   7       93.59      225.14     28.61 o
   8   4   7      499.25      677.00     35.75 o
   9   4   7     2319.32     2307.38     52.27 o
  10   4   7     1218.09     1252.19     47.13 o
  11   4   7       25.70      -24.11     37.90 o
  12   4   7       84.06      103.21     40.35 o
  13   4   7      340.29      379.57     54.20 o
  14   4   7       66.20       89.29     59.57 o
  15   4   7      220.92      -17.24     88.11 o
  16   4   7       81.23       82.56    115.56 o
  17   4   7       23.15       -7.05     95.27 o
  18   4   7       14.26      293.78    112.90 o
  19   4   7       14.67      212.22    110.35 o
  20   4   7      178.27      310.24    122.33 o
   1   5   7      356.30      428.30     33.39 o
   2   5   7     2908.12     2547.83     62.05 o
   3   5   7    19511.73    19461.46    160.10 o
   4   5   7     2177.25     1873.61     46.37 o
   5   5   7     1263.63     1528.97     43.94 o
   6   5   7     2093.44     2208.97     47.28 o
   7   5   7     3887.81     4194.85     66.23 o
   8   5   7      336.67      341.59     34.26 o
   9   5   7     1820.31     1723.10     58.43 o
  10   5   7     4634.04     4639.60     83.39 o
  11   5   7     1621.14     1469.82     50.32 o
  12   5   7     2871.23     2964.95    101.70 o
  13   5   7      140.58      120.71     47.93 o
  14   5   7        4.12        5.38     57.26 o
  15   5   7     1316.35     1430.82    140.23 o
  16   5   7     1269.93     1352.19    139.72 o
  17   5   7     3384.67     3641.22    205.92 o
  18   5   7     1791.73     1712.32    164.05 o
  19   5   7      713.45      780.93    138.37 o
   1   6   7      118.96      190.93     32.02 o
   2   6   7     1546.88     1595.98     49.49 o
   3   6   7      593.43      619.17     32.80 o
   4   6   7      900.20      907.21     35.51 o
   5   6   7     8736.47     9823.69    147.35 o
   6   6   7        6.19      -22.63     22.63 o
   7   6   7     5782.17     5955.87     79.69 o
   8   6   7      834.12      894.96     40.33 o
   9   6   7      230.62      264.50     35.81 o
  10   6   7      859.88      779.49     52.79 o
  11   6   7     2067.20     2175.52     69.67 o
  12   6   7       20.45      -38.08     38.08 o
  13   6   7      498.17      574.11     62.36 o
  14   6   7       12.57      -58.86     58.86 o
  15   6   7       28.57       89.02     99.16 o
  16   6   7     1624.07     1901.78    163.84 o
  17   6   7      188.98      300.01    119.14 o
  18   6   7      106.29       99.42    107.64 o
  19   6   7      283.25      199.17    122.95 o
   1   7   7    12097.89    11487.89    136.52 o
   2   7   7      864.88      909.68     43.39 o
   3   7   7    10115.29     9206.78     93.06 o
   4   7   7      208.79      209.53     29.94 o
   5   7   7     1747.17     1583.99     49.48 o
   6   7   7     1640.21     1677.32     54.66 o
   7   7   7       11.62       15.83     33.53 o
   8   7   7      440.66      439.02     37.98 o
   9   7   7     1694.02     1668.06     66.27 o
  10   7   7     1557.19     1602.82     60.78 o
  11   7   7     9486.33     9459.77    151.21 o
  12   7   7      303.51      313.50     45.31 o
  13   7   7     1770.55     1736.25    107.60 o
  14   7   7     2107.34     2159.85    118.35 o
  15   7   7      765.06      811.88    131.32 o
  16   7   7      943.22      847.95    137.00 o
  17   7   7     3732.96     4086.43    224.96 o
  18   7   7      321.37      401.05    130.79 o
  19   7   7     3485.97     3407.21    227.50 o
   1   8   7     2289.14     2297.99     69.34 o
   2   8   7     5064.94     5419.98     99.87 o
   3   8   7        7.47      -23.25     23.25 o
   4   8   7      672.14      748.09     38.35 o
   5   8   7     2087.64     2416.53     58.13 o
   6   8   7      278.63      217.70     32.23 o
   7   8   7     1420.98     1491.06     65.02 o
   8   8   7       96.48        8.77     38.84 o
   9   8   7     3153.12     3047.31     84.47 o
  10   8   7      271.68      255.04     47.68 o
  11   8   7     2082.87     2189.61     87.45 o
  12   8   7      168.47      168.17     51.44 o
  13   8   7       89.72       65.82     65.51 o
  14   8   7       98.71       40.31     66.96 o
  15   8   7     1162.34     1127.34    150.55 o
  16   8   7      161.29      146.06    117.78 o
  17   8   7      221.61      114.45    165.55 o
  18   8   7      198.92       82.46    120.08 o
  19   8   7      234.58      259.55    133.23 o
   1   9   7     4910.60     5445.29    115.48 o
   2   9   7     1995.90     2186.65     60.45 o
   3   9   7      101.25      -17.48     25.51 o
   4   9   7        1.21      -20.64     25.39 o
   5   9   7    15111.50    14583.08    148.55 o
   6   9   7      246.26      218.80     32.17 o
   7   9   7      480.43      488.53     42.66 o
   8   9   7     1578.61     1575.89     76.75 o
   9   9   7     6261.99     6096.43    141.99 o
  10   9   7        3.50       23.84     44.61 o
  11   9   7    19731.83    19310.27    237.99 o
  12   9   7     5762.47     5625.36    127.64 o
  13   9   7     6371.56     5889.80    159.72 o
  14   9   7       56.01      -31.40     92.61 o
  15   9   7      164.72       43.87    113.48 o
  16   9   7       38.31      -76.52    156.30 o
  17   9   7     2879.70     2766.42    215.08 o
  18   9   7      549.02      790.01    150.34 o
   1  10   7     1923.45     1917.89    106.39 o
   2  10   7      477.10      711.01     40.96 o
   3  10   7        3.20        5.84     29.19 o
   4  10   7      126.28      114.78     30.33 o
   5  10   7      630.57      563.03     39.80 o
   6  10   7       14.81       -5.75     29.15 o
   7  10   7      114.78       66.57     27.08 o
   8  10   7       90.85       81.74     48.33 o
   9  10   7      237.69      169.97     55.67 o
  10  10   7     3808.97     3578.11    100.51 o
  11  10   7      342.54      271.57     63.36 o
  12  10   7      235.67      279.62     65.32 o
  13  10   7     1421.21     1277.30     99.95 o
  14  10   7        0.34      -52.47     55.07 o
  15  10   7     1693.63     1441.91    172.68 o
  16  10   7      403.24      271.66    132.91 o
  17  10   7      477.78      470.82    145.78 o
  18  10   7      208.73      309.33    144.40 o
   1  11   7      206.53      346.92     75.91 o
   2  11   7     1547.09     1618.20     57.47 o
   3  11   7     4398.93     3889.68    123.69 o
   4  11   7        4.98       -6.80     29.91 o
   5  11   7     5951.51     5621.17     97.09 o
   6  11   7      656.92      681.79     44.16 o
   7  11   7     1352.33     1437.13     65.67 o
   8  11   7       15.59      -30.43     51.99 o
   9  11   7     5790.45     5679.56    134.09 o
  10  11   7       43.96       43.30     55.56 o
  11  11   7    10406.42     9312.89    203.55 o
  12  11   7      222.24      154.20     67.80 o
  13  11   7     1829.61     1751.04    135.22 o
  14  11   7      211.04      224.19     73.73 o
  15  11   7        3.42      -19.91    163.32 o
  16  11   7      361.76      226.53    138.34 o
  17  11   7     1832.98     1691.57    195.86 o
  18  11   7      174.37      437.98    185.23 o
   1  12   7     1835.79     1863.85     62.72 o
   2  12   7      144.94      180.25     46.80 o
   3  12   7      500.53      460.53     57.88 o
   4  12   7     2597.22     2599.94     74.51 o
   5  12   7      543.80      384.02     41.99 o
   6  12   7       24.62       45.33     46.18 o
   7  12   7        4.59       11.83     44.15 o
   8  12   7      823.44      818.90     97.26 o
   9  12   7       35.94      -30.74     52.36 o
  10  12   7     1080.60     1059.51     83.96 o
  11  12   7     2026.74     2003.20    161.62 o
  12  12   7      212.54      387.70    124.09 o
  13  12   7       88.41       37.34     87.56 o
  14  12   7      137.87       51.25     80.60 o
  15  12   7      445.93      351.11    233.34 o
  16  12   7       16.79      -26.14    130.06 o
  17  12   7       19.19       66.01    139.25 o
   1  13   7     2407.08     2103.01     67.72 o
   2  13   7      403.50      282.38     40.51 o
   3  13   7     3153.60     3147.86     83.17 o
   4  13   7     2164.02     2090.39     83.49 o
   5  13   7      902.54      756.47     74.30 o
   6  13   7     1566.85     1646.16     91.81 o
   7  13   7     1528.88     1403.48     76.58 o
   8  13   7     2384.61     2332.00    115.77 o
   9  13   7      726.02      776.47     86.29 o
  10  13   7     1124.06     1255.37    120.97 o
  11  13   7      766.74      684.97    122.80 o
  12  13   7     1819.51     1811.55    113.81 o
  13  13   7        8.70      130.40     78.61 o
  14  13   7      404.42      346.99    107.98 o
  15  13   7        0.92      101.91    157.33 o
  16  13   7     1085.64     1011.37    178.53 o
  17  13   7      555.93      755.06    171.28 o
   1  14   7      106.80       64.39     34.79 o
   2  14   7     1585.51     1322.52     59.01 o
   3  14   7       60.93       11.24     64.34 o
   4  14   7      321.53      371.55     68.88 o
   5  14   7      479.95      438.06     70.77 o
   6  14   7      151.90      140.73     60.29 o
   7  14   7      609.69      625.35     70.05 o
   8  14   7      537.75      482.31     93.59 o
   9  14   7      151.19      320.35     91.81 o
  10  14   7      522.15      627.12     84.36 o
  11  14   7      607.83      719.74     85.67 o
  12  14   7     1117.28     1124.41     98.47 o
  13  14   7      198.25      279.42     77.80 o
  14  14   7      142.00      241.90    100.56 o
  15  14   7       22.22       17.70    134.82 o
  16  14   7      114.28      181.09    151.55 o
   1  15   7      166.97      165.76     39.95 o
   2  15   7     5206.98     5226.66    162.04 o
   3  15   7     4373.03     4162.98    147.69 o
   4  15   7     1725.19     1553.91     99.18 o
   5  15   7      931.06      934.77     84.69 o
   6  15   7      282.76      240.30     66.30 o
   7  15   7      273.19      285.51     86.01 o
   8  15   7     1702.28     1746.85    134.82 o
   9  15   7       32.60       84.25     55.39 o
  10  15   7     5795.48     6019.79    170.17 o
  11  15   7      677.52      810.63     89.79 o
  12  15   7     2031.02     2105.72    142.46 o
  13  15   7       21.26      193.81    105.59 o
  14  15   7     1287.83      996.20    179.02 o
  15  15   7       10.74      197.27    143.97 o
  16  15   7       97.17      183.14    150.91 o
   1  16   7      413.78      415.22     94.15 o
   2  16   7     1310.10     1013.81     99.29 o
   3  16   7      232.05      246.14     76.45 o
   4  16   7     2216.36     2146.68    115.84 o
   5  16   7       83.79       92.29     50.12 o
   6  16   7       12.22       81.01     50.56 o
   7  16   7      133.81      164.91     53.51 o
   8  16   7      600.62      635.76     68.80 o
   9  16   7      135.45       65.87     65.43 o
  10  16   7      141.00      289.52     92.36 o
  11  16   7      317.65      480.79     84.43 o
  12  16   7      170.42      265.23    101.16 o
  13  16   7        7.00       30.95    139.80 o
  14  16   7       38.49      148.65    148.02 o
  15  16   7       54.34      113.13    142.34 o
   1  17   7       61.44      -53.63     77.20 o
   2  17   7     3899.37     3921.30    200.50 o
   3  17   7      930.65      780.17     93.28 o
   4  17   7     1885.27     2032.98    106.06 o
   5  17   7      822.70      804.75     67.62 o
   6  17   7     2524.75     2675.34    116.59 o
   7  17   7       12.41      129.25     65.34 o
   8  17   7      197.30      315.08     74.13 o
   9  17   7       36.78      158.63     70.67 o
  10  17   7     4225.78     4480.74    190.47 o
  11  17   7       11.16       85.64    124.86 o
  12  17   7     2131.01     2260.67    224.50 o
  13  17   7      971.79     1213.84    187.97 o
  14  17   7       11.58       47.79    143.91 o
   1  18   7      189.96      264.71     97.92 o
   2  18   7       84.71       70.90     77.43 o
   3  18   7      260.30      246.77     81.96 o
   4  18   7       47.43       39.50     69.38 o
   5  18   7      148.76      110.22    119.65 o
   6  18   7       94.50      228.80     92.62 o
   7  18   7      312.76      440.46     98.84 o
   8  18   7      133.76      402.45    101.19 o
   9  18   7     2195.05     2218.26    281.30 o
  10  18   7        5.70     -128.28    128.28 o
  11  18   7      445.28      356.15    158.58 o
  12  18   7       27.89       66.72    142.62 o
  13  18   7        5.16      188.99    148.60 o
   1  19   7      429.99      605.85    112.38 o
   2  19   7     3736.56     3477.45    166.20 o
   3  19   7        0.28      158.05    104.52 o
   4  19   7     5277.12     5441.78    175.39 o
   5  19   7       67.31       68.19     86.32 o
   6  19   7     3221.43     3222.00    172.17 o
   7  19   7     1447.45     1304.17    128.10 o
   8  19   7      301.21      753.11    153.26 o
   9  19   7        8.21       86.98    133.47 o
  10  19   7      883.93      732.88    171.99 o
  12  19   7      131.32      491.11    167.30 o
   1  20   7       15.48      148.36    101.26 o
   2  20   7      951.29      800.61    107.70 o
   3  20   7       36.50      139.80     87.22 o
   4  20   7     1048.08     1403.19    133.74 o
   5  20   7       47.02       74.78     87.62 o
   6  20   7      420.78      612.74    107.11 o
   7  20   7       94.46      154.33    142.84 o
   8  20   7      107.51      297.43    153.71 o
   9  20   7        1.88      163.53    142.09 o
  10  20   7       24.83       31.05    145.45 o
  11  20   7        2.71       59.24    146.91 o
   1  21   7      367.82      396.92    109.24 o
   2  21   7     3132.12     3153.76    163.51 o
   3  21   7     1222.06     1384.44    139.23 o
   4  21   7     5625.11     5619.33    262.52 o
   5  21   7       90.70      325.06    107.72 o
   6  21   7      372.56      912.82    197.00 o
   7  21   7      598.80      306.39    219.30 o
   8  21   7       54.85      166.80    153.11 o
   9  21   7      158.05      290.71    157.08 o
  10  21   7      500.90      238.79    166.51 o
   1  22   7      452.24      345.21    112.65 o
   2  22   7       55.01      -40.01    154.39 o
   3  22   7      489.41      641.99    166.19 o
   4  22   7       14.11      228.42    144.77 o
   5  22   7      295.34      226.77    150.20 o
   6  22   7      232.05      130.80    171.02 o
   7  22   7       12.46      192.56    152.03 o
   8  22   7      104.13        0.60    152.01 o
   9  22   7      104.11      163.41    197.39 o
   1  23   7        7.28       75.80    135.90 o
   2  23   7     2670.24     2826.71    241.09 o
   3  23   7     3121.09     3825.97    264.67 o
   4  23   7     1799.48     2268.79    232.79 o
   5  23   7     1181.19     1488.93    211.42 o
   6  23   7       29.98      220.53    157.76 o
   7  23   7       46.85      260.57    152.78 o
   1  24   7       85.51      159.21    187.97 o
   2  24   7       41.27       11.47    312.26 o
   3  24   7      125.31      363.66    161.71 o
   4  24   7      478.13      798.74    209.20 o
   2   0   8     3494.05     3906.66    122.58 o
   4   0   8     7830.89     7624.99    120.45 o
   6   0   8    29083.32    30781.11    399.26 o
   8   0   8     6010.58     6240.91    123.01 o
  10   0   8     7114.18     7043.02    149.51 o
  12   0   8       16.07       -6.81     55.19 o
  14   0   8    12572.38    12663.75    293.06 o
  16   0   8     6167.12     5855.58    248.58 o
  18   0   8        0.41      -96.55     96.55 o
   0   1   8     6649.25     6778.32    222.21 o
   1   1   8      158.68      121.62     34.78 o
   2   1   8     1705.90     1631.52     48.82 o
   3   1   8     3888.86     4342.89     74.66 o
   4   1   8    12431.74    12400.26    113.40 o
   5   1   8    13774.27    13739.27    118.16 o
   6   1   8     7319.60     7150.13     92.47 o
   7   1   8    37585.56    40502.11    273.58 o
   8   1   8    13090.27    12460.74    127.88 o
   9   1   8     2839.12     2821.01     57.52 o
  10   1   8     1196.01     1238.38     56.99 o
  11   1   8       50.25       20.07     41.21 o
  12   1   8      451.44      417.66     46.18 o
  13   1   8      923.17      901.59     77.18 o
  14   1   8     2403.00     2382.95     87.86 o
  15   1   8      932.01      945.75     77.44 o
  16   1   8     1532.63     1581.61    107.68 o
  17   1   8      246.30      215.67     73.29 o
  18   1   8        0.52      -59.88     97.07 o
  19   1   8      247.37      257.14    122.92 o
   0   2   8     3597.69     3908.09    149.45 o
   1   2   8     5317.71     5249.01     84.41 o
   2   2   8     4655.20     4149.48     72.01 o
   3   2   8     2513.46     2726.79     65.23 o
   4   2   8      852.60      969.72     37.91 o
   5   2   8       64.88      123.12     34.40 o
   6   2   8     1706.70     1829.17     44.92 o
   7   2   8     3998.25     4538.89     54.30 o
   8   2   8    23206.75    24172.81    187.17 o
   9   2   8     2508.53     2707.55     52.51 o
  10   2   8     2104.60     2080.31     70.36 o
  11   2   8      463.23      430.99     50.11 o
  12   2   8      596.32      837.09     65.57 o
  13   2   8      449.29      458.04     62.53 o
  14   2   8     3305.85     3294.72     95.48 o
  15   2   8      410.97      357.90     63.23 o
  16   2   8     5797.83     5884.98    196.98 o
  17   2   8     1157.02     1132.98     94.42 o
  18   2   8      125.48      171.54    128.40 o
  19   2   8      360.10      146.89    133.19 o
   0   3   8      402.27      490.37     59.55 o
   1   3   8     4311.63     4097.03     74.69 o
   2   3   8      827.27      674.25     31.62 o
   3   3   8     1264.17     1361.12     43.89 o
   4   3   8     6170.47     6346.84     79.87 o
   5   3   8      758.93      736.90     35.77 o
   6   3   8     4965.09     5103.50     64.78 o
   7   3   8     7667.63     8093.77     93.80 o
   8   3   8     1784.80     1952.09     48.10 o
   9   3   8      176.65      128.95     25.92 o
  10   3   8     3083.33     2957.90     61.61 o
  11   3   8        0.67       17.42     36.40 o
  12   3   8     1124.95     1083.81     61.76 o
  13   3   8      861.38      829.59     73.35 o
  14   3   8      635.58      491.21     73.33 o
  15   3   8       83.51      111.31     90.08 o
  16   3   8     1943.38     1980.60    219.30 o
  17   3   8       65.98      151.94     95.57 o
  18   3   8       91.81      -83.91    103.65 o
  19   3   8      427.39      708.75    162.64 o
  20   3   8      475.83      567.00    166.40 o
   0   4   8       71.27       74.91     48.93 o
   1   4   8     7404.86     6965.89    135.83 o
   2   4   8      428.73      355.85     38.70 o
   3   4   8       97.15       61.96     29.51 o
   4   4   8     8487.68     8967.94     97.97 o
   5   4   8      585.55      772.24     34.00 o
   6   4   8      199.06      146.57     24.42 o
   7   4   8     1879.12     1838.58     48.47 o
   8   4   8     1604.46     1550.90     49.31 o
   9   4   8     1475.91     1579.55     48.03 o
  10   4   8       81.24       33.93     25.67 o
  11   4   8      408.84      377.36     37.23 o
  12   4   8      226.25      251.86     47.50 o
  13   4   8     7858.87     7555.25    142.47 o
  14   4   8      201.89      282.01     68.65 o
  15   4   8      364.30      384.89    109.05 o
  16   4   8      374.66      344.88    105.76 o
  17   4   8       33.65      -94.19     94.19 o
  18   4   8        5.08     -145.23    206.80 o
  19   4   8     1361.44     1348.52    157.17 o
   0   5   8    29809.13    29595.42    394.79 o
   1   5   8       27.02       39.94     26.53 o
   2   5   8      526.55      521.99     38.09 o
   3   5   8      479.54      591.84     40.29 o
   4   5   8      236.10      182.54     27.14 o
   5   5   8      397.96      521.37     31.62 o
   6   5   8     2450.01     2521.32     54.32 o
   7   5   8      347.62      511.23     31.16 o
   8   5   8     5086.01     5051.96     81.86 o
   9   5   8      136.67      122.56     32.19 o
  10   5   8      391.63      371.20     38.13 o
  11   5   8        7.27      -28.21     34.90 o
  12   5   8     1163.58     1293.37     70.23 o
  13   5   8      368.79      401.55     62.93 o
  14   5   8     1912.16     1883.22    109.44 o
  15   5   8     1071.47     1167.27    136.91 o
  16   5   8     3239.31     3204.77    191.52 o
  17   5   8      734.21      433.39    124.15 o
  18   5   8      509.26      536.60    208.52 o
  19   5   8      244.96      233.42    122.41 o
   0   6   8     7659.45     8694.18    173.95 o
   1   6   8     2874.99     2628.08     63.34 o
   2   6   8     8889.32     9218.79    125.73 o
   3   6   8       15.56        7.85     25.93 o
   4   6   8     7554.63     8066.91     95.78 o
   5   6   8     1360.70     1139.30     47.26 o
   6   6   8     5228.86     5549.30     80.37 o
   7   6   8     9644.67     9750.82    107.38 o
   8   6   8     4448.71     4421.40     81.86 o
   9   6   8     4789.98     4486.98     92.29 o
  10   6   8      551.42      523.52     49.74 o
  11   6   8      676.56      630.14     48.68 o
  12   6   8     3296.79     2935.76     84.98 o
  13   6   8     2049.58     1948.01     88.34 o
  14   6   8     1536.84     1373.62    100.99 o
  15   6   8     4194.14     4361.58    211.52 o
  16   6   8      113.57      184.27    108.71 o
  17   6   8      616.69      550.54    127.42 o
  18   6   8      102.37      307.03    180.10 o
  19   6   8       53.13      -54.63    134.56 o
   0   7   8    15130.26    15846.71    476.83 o
   1   7   8     2744.05     2552.54     67.35 o
   2   7   8      426.55      398.54     35.93 o
   3   7   8     2338.36     2759.00     57.27 o
   4   7   8     1023.22     1167.59     46.19 o
   5   7   8    14682.00    15321.12    160.02 o
   6   7   8     1245.04     1453.99     53.94 o
   7   7   8      388.81      324.55     42.23 o
   8   7   8     3466.41     3433.86     84.25 o
   9   7   8     1320.71     1304.76     59.61 o
  10   7   8        0.48      -31.82     40.04 o
  11   7   8      766.71      873.67     62.46 o
  12   7   8       11.10       23.04     40.47 o
  13   7   8      175.46      103.93     66.28 o
  14   7   8      372.11      364.41     75.47 o
  15   7   8      710.47      759.36    128.39 o
  16   7   8       55.87       31.15    107.60 o
  17   7   8     1578.68     1308.81    165.44 o
  18   7   8      236.42      319.66    122.81 o
  19   7   8      318.52      355.97    132.50 o
   0   8   8    18729.67    20012.82    311.67 o
   1   8   8    17906.31    16707.79    212.96 o
   2   8   8     9121.39    10028.44    167.97 o
   3   8   8     2662.05     2823.84     88.92 o
   4   8   8      107.60       90.44     27.72 o
   5   8   8    14772.46    13964.35    143.68 o
   6   8   8     1662.01     1694.47     56.02 o
   7   8   8     7657.20     7318.52    126.74 o
   8   8   8     8643.06     8822.47    140.15 o
   9   8   8     4705.25     4325.95    156.22 o
  10   8   8     3619.58     3665.99     94.42 o
  11   8   8      369.16      273.10     53.66 o
  12   8   8       44.43      131.95     54.05 o
  13   8   8     1976.22     1848.50    114.50 o
  14   8   8      843.99      852.43     91.60 o
  15   8   8     3432.90     3230.30    209.88 o
  16   8   8     1655.04     1609.97    173.06 o
  17   8   8      303.46      374.93    135.83 o
  18   8   8      202.08      357.19    133.60 o
  19   8   8       49.56       73.04    132.22 o
   0   9   8     1123.84     1004.58    143.12 o
   1   9   8    13893.23    14027.27    249.13 o
   2   9   8      505.39      542.00     52.55 o
   3   9   8       96.21      146.21     31.85 o
   4   9   8      912.31      938.08     43.47 o
   5   9   8     2273.05     2388.96     61.35 o
   6   9   8     1239.43     1305.88     51.59 o
   7   9   8     4163.91     4228.15     77.48 o
   8   9   8     7275.24     7162.80    128.85 o
   9   9   8     3072.59     3179.14    118.11 o
  10   9   8       15.69        5.46     57.45 o
  11   9   8     2114.99     2016.72    119.23 o
  12   9   8      209.55      167.29     62.20 o
  13   9   8     3134.15     2996.16    125.83 o
  14   9   8        0.61       42.66     82.37 o
  15   9   8     2041.61     2112.18    295.48 o
  16   9   8      260.39      193.75    128.06 o
  17   9   8      554.87      808.81    156.78 o
  18   9   8       17.70     -117.53    117.53 o
   0  10   8     2450.46     2266.29    194.82 o
   1  10   8    18278.77    17795.82    313.94 o
   2  10   8      528.44      631.28     42.71 o
   3  10   8     4267.89     4240.39     80.66 o
   4  10   8      744.76      907.64     47.88 o
   5  10   8     6856.86     6577.81     96.79 o
   6  10   8      250.30      272.68     36.59 o
   7  10   8     9856.07     9091.06    144.47 o
   8  10   8       49.73       51.79     50.95 o
   9  10   8     8363.80     8147.90    153.41 o
  10  10   8     3142.55     2914.91    104.97 o
  11  10   8        8.81        9.36     56.79 o
  12  10   8      323.73      299.06     84.76 o
  13  10   8     3365.19     3263.03    160.59 o
  14  10   8      217.72       82.74     99.86 o
  15  10   8     1183.51     1443.61    175.06 o
  16  10   8       95.90      107.25    122.89 o
  17  10   8      613.93      667.04    157.64 o
  18  10   8      318.43      254.24    148.84 o
   0  11   8    14657.11    14463.64    467.71 o
   1  11   8    10619.48    10677.45    311.99 o
   2  11   8       18.87        8.36     30.39 o
   3  11   8     1946.35     1857.64     63.96 o
   4  11   8     2539.07     2633.01     70.02 o
   5  11   8     1823.04     1868.26     63.94 o
   6  11   8        4.68      -32.96     32.96 o
   7  11   8     8229.92     8072.11    120.67 o
   8  11   8      539.35      468.85     62.47 o
   9  11   8     3894.26     3899.65    124.64 o
  10  11   8     1754.06     1520.39     87.78 o
  11  11   8     3456.05     3428.59    166.59 o
  12  11   8     1179.78     1283.20    140.20 o
  13  11   8     1866.81     1825.07    160.07 o
  14  11   8      205.38      275.01    104.57 o
  15  11   8      974.15      957.85    161.60 o
  16  11   8       97.79      202.08    137.95 o
  17  11   8        1.78     -101.44    133.58 o
  18  11   8       64.94      217.40    143.89 o
   0  12   8    17704.89    18389.84    564.95 o
   1  12   8    11897.93    11040.05    184.34 o
   2  12   8      368.65      304.16     40.11 o
   3  12   8     1392.34     1437.06     60.68 o
   4  12   8     1863.46     1867.89     68.68 o
   5  12   8        7.84       17.30     35.21 o
   6  12   8      217.73      155.78     39.41 o
   7  12   8     2785.85     2621.08     94.01 o
   8  12   8     2102.16     2163.07    113.21 o
   9  12   8     3986.13     3836.08    132.31 o
  10  12   8      126.94      244.17     98.89 o
  11  12   8        3.91       52.30     92.56 o
  12  12   8      510.11      489.08    167.66 o
  13  12   8      462.09      489.36    131.04 o
  14  12   8      352.93      422.11    142.60 o
  15  12   8     1372.80     1311.23    181.77 o
  16  12   8      640.64      556.87    158.73 o
  17  12   8      441.80      725.12    227.86 o
   0  13   8    16164.47    15361.05    511.88 o
   1  13   8    17317.67    17029.10    210.53 o
   2  13   8       32.76      -34.38     34.38 o
   3  13   8     1650.93     1546.51     65.83 o
   4  13   8      922.06      977.90     58.63 o
   5  13   8      470.88      475.29     50.21 o
   6  13   8      116.37       52.08     55.77 o
   7  13   8      715.63      839.51     66.87 o
   8  13   8     1373.95     1383.11     97.82 o
   9  13   8      182.47      137.94     79.77 o
  10  13   8     3851.79     3604.81    189.00 o
  11  13   8      323.52      139.34    102.24 o
  12  13   8       69.51      170.82     99.39 o
  13  13   8      386.65      557.39     84.24 o
  14  13   8       72.36       10.21    128.83 o
  15  13   8      736.87      609.90    153.44 o
  16  13   8       44.04      198.90    186.43 o
  17  13   8      116.38       12.40    144.12 o
   0  14   8    14148.70    13579.20    270.28 o
   1  14   8    11185.23    10252.26    152.25 o
   2  14   8     3840.74     3895.90     90.19 o
   3  14   8     2507.48     2446.19     78.74 o
   4  14   8      747.13      633.15     52.68 o
   5  14   8     1868.52     1707.65     99.67 o
   6  14   8     6615.58     6147.69    155.90 o
   7  14   8     5274.11     5158.51    147.43 o
   8  14   8      646.01      754.03     99.58 o
   9  14   8     2162.92     2116.45    146.65 o
  10  14   8     1000.51      985.75    114.35 o
  11  14   8      298.78      282.38    104.29 o
  12  14   8      395.38      446.45     80.81 o
  13  14   8       50.00      -45.30     72.47 o
  14  14   8      565.17      851.67    203.89 o
  15  14   8      342.08      514.44    162.12 o
  16  14   8      209.28       47.11    149.47 o
   0  15   8     1308.48     1414.42     60.17 o
   1  15   8      123.47      161.73     38.30 o
   2  15   8      168.81      153.94     38.71 o
   3  15   8        8.47       10.08     68.77 o
   4  15   8       68.52       70.12     65.51 o
   5  15   8       91.21       85.40     62.97 o
   6  15   8      451.93      460.28     72.12 o
   7  15   8     4335.46     3928.81    168.01 o
   8  15   8       11.58       -4.83     75.16 o
   9  15   8      430.85      469.64     97.17 o
  10  15   8        0.73      191.32     72.85 o
  11  15   8     2905.69     2812.80    135.19 o
  12  15   8       57.33      251.14    115.00 o
  13  15   8      199.14      292.00    104.57 o
  14  15   8       16.75       -4.40    127.92 o
  15  15   8       48.78      -69.46    141.61 o
   0  16   8      293.46      334.00     52.90 o
   1  16   8      597.13      571.27     54.43 o
   2  16   8     1724.95     1706.94    116.00 o
   3  16   8     1667.29     1531.59    110.17 o
   4  16   8      794.30      815.21     86.36 o
   5  16   8     1408.72     1337.95     98.79 o
   6  16   8     3944.79     3890.09    198.37 o
   7  16   8     1360.17     1324.06    126.96 o
   8  16   8      111.12      303.76     99.58 o
   9  16   8      516.56      530.88     82.04 o
  10  16   8       87.94      205.04     75.47 o
  11  16   8      454.37      745.49    102.55 o
  12  16   8      331.84      468.25    151.19 o
  13  16   8      792.19      750.30    167.34 o
  14  16   8      367.56      310.47    151.28 o
  15  16   8      486.28      636.19    172.74 o
   0  17   8      299.57      330.41    170.85 o
   1  17   8     1693.73     1645.45    148.35 o
   2  17   8      774.94      913.78    100.44 o
   3  17   8      378.67      392.53     82.92 o
   4  17   8     1192.11     1180.43     97.23 o
   5  17   8      615.11      627.71     65.75 o
   6  17   8     1966.24     1669.63    118.11 o
   7  17   8      673.46      677.69     82.20 o
   8  17   8     5071.35     5050.47    157.76 o
   9  17   8      433.28      664.67    109.17 o
  10  17   8      345.51      655.83    107.61 o
  11  17   8     1120.82     1082.72    229.74 o
  12  17   8        9.74       -6.56    134.62 o
  13  17   8      236.24       70.43    138.59 o
  14  17   8     1406.33     1355.83    230.09 o
   0  18   8     1575.84     1607.19    238.30 o
   1  18   8       46.29      -85.67     85.67 o
   2  18   8      149.87      194.93     79.94 o
   3  18   8        8.30      -26.71     70.72 o
   4  18   8       62.85      129.98     73.03 o
   5  18   8      230.67      184.13     89.21 o
   6  18   8     1564.26     1638.33    137.59 o
   7  18   8      588.67      506.85    103.93 o
   8  18   8     6080.62     6465.82    323.45 o
   9  18   8      528.77      858.11    115.81 o
  10  18   8      423.31      542.62    195.33 o
  11  18   8      614.66      327.65    150.34 o
  12  18   8       32.97       -3.07    143.04 o
  13  18   8       36.94      149.04    149.65 o
   0  19   8     3325.51     3304.76    318.08 o
   1  19   8      152.45      147.05     96.48 o
   2  19   8        8.12      -54.21     79.80 o
   3  19   8      954.38      924.32    105.93 o
   4  19   8       39.46      188.38     78.19 o
   5  19   8      209.16      315.95     96.05 o
   6  19   8     1821.21     2103.36    151.03 o
   7  19   8      544.24      660.19    143.05 o
   8  19   8     2464.46     2948.09    214.56 o
   9  19   8      138.46      296.63    145.29 o
  10  19   8       11.33       47.39    157.67 o
  11  19   8       34.29      102.56    145.02 o
  12  19   8       30.47      136.62    149.65 o
   0  20   8     5603.42     5197.84    359.17 o
   1  20   8      250.96      146.57    143.86 o
   2  20   8     1517.90     1584.44    129.27 o
   3  20   8       30.87      106.34    112.88 o
   4  20   8       95.02      216.07     95.89 o
   5  20   8      221.44      563.74    142.92 o
   6  20   8     1197.04     1975.28    308.85 o
   7  20   8      227.30      195.29    181.64 o
   8  20   8     1253.11     1237.35    195.72 o
   9  20   8        0.28      148.21    136.38 o
  10  20   8      207.35      307.11    152.63 o
  11  20   8       13.24       38.29    148.36 o
   0  21   8     3375.44     3497.19    344.10 o
   1  21   8      186.89      172.07    208.89 o
   2  21   8      586.51      829.76    111.34 o
   3  21   8       22.57      262.46    122.15 o
   4  21   8      649.21      867.82    202.35 o
   5  21   8      265.72      416.73    164.35 o
   6  21   8      143.49      313.43    166.23 o
   7  21   8       84.89      159.26    151.30 o
   8  21   8      283.81      598.25    171.01 o
   9  21   8        5.25       91.27    146.83 o
  10  21   8      209.17      386.56    168.38 o
   0  22   8     3371.33     2889.10    321.85 o
   1  22   8      559.28      620.09    192.60 o
   2  22   8      784.85      898.69    488.76 o
   3  22   8       29.29      191.97    147.24 o
   4  22   8       80.37      141.47    238.13 o
   5  22   8       96.68      148.40    148.76 o
   6  22   8      721.07      905.49    184.60 o
   7  22   8      161.24      110.56    155.60 o
   8  22   8      250.09      465.11    164.25 o
   0  23   8      322.27      443.40    197.90 o
   1  23   8       14.24      259.88    192.08 o
   2  23   8      318.11      477.43    160.37 o
   3  23   8      153.77      560.07    269.29 o
   4  23   8       63.66      441.70    232.83 o
   5  23   8        3.96       39.41    143.17 o
   6  23   8       49.23       24.48    145.57 o
   1  24   8      109.30      510.85    216.39 o
   2  24   8       31.40      284.18    210.57 o
   3  24   8        4.16      -86.98    153.61 o
   2   0   9    15518.65    15432.14    303.56 o
   4   0   9    38284.86    41046.89    601.84 o
   6   0   9     5042.67     5865.91    152.07 o
   8   0   9     2703.98     3220.74    138.03 o
  10   0   9    24869.59    23929.23    459.75 o
  12   0   9    21280.71    22056.89    593.82 o
  14   0   9     1060.62      935.56    103.20 o
  16   0   9     3474.23     3339.69    206.46 o
  18   0   9     9106.62     7740.79    310.21 o
   1   1   9     8175.71     8287.67    214.93 o
   2   1   9     1552.00     1512.80     55.96 o
   3   1   9       34.29       -6.85     31.36 o
   4   1   9     2213.79     2326.93     54.01 o
   5   1   9    25011.49    26688.31    208.42 o
   6   1   9     4938.51     5269.25     72.54 o
   7   1   9     1203.16     1200.07     41.53 o
   8   1   9       98.19       56.78     22.86 o
   9   1   9       48.21       59.93     25.22 o
  10   1   9      213.71      241.18     42.62 o
  11   1   9      196.95      235.28     43.70 o
  12   1   9       38.82       74.49     44.69 o
  13   1   9     1139.61     1114.52     72.74 o
  14   1   9     1718.46     1766.43     92.07 o
  15   1   9      492.57      252.98     72.51 o
  16   1   9       56.77      -11.03     68.54 o
  17   1   9        0.51       16.76     71.71 o
  18   1   9      118.53       74.15     79.86 o
  19   1   9       90.08      198.24    122.58 o
   1   2   9     3750.15     3522.90     73.00 o
   2   2   9    13230.60    13478.96    171.80 o
   3   2   9     2661.00     2479.50     72.92 o
   4   2   9      832.82      752.70     37.70 o
   5   2   9     2024.36     2063.08     54.28 o
   6   2   9     7501.80     7981.96     86.36 o
   7   2   9     2074.81     2299.48     47.87 o
   8   2   9    12898.10    13360.41    128.77 o
   9   2   9     2471.49     2382.13     55.11 o
  10   2   9    19090.78    18765.37    234.47 o
  11   2   9      585.10      685.58     49.53 o
  12   2   9     6294.06     6301.40    127.41 o
  13   2   9      633.87      638.03     67.89 o
  14   2   9       24.50       15.89     46.26 o
  15   2   9     1265.94     1059.78     90.76 o
  16   2   9     8914.95     8208.02    210.77 o
  17   2   9      267.06      268.25    103.40 o
  18   2   9     5627.41     5417.32    288.98 o
  19   2   9      237.84      202.35    133.53 o
   1   3   9     1409.64     1263.89     50.18 o
   2   3   9     5800.89     5682.37     91.48 o
   3   3   9    10320.31    10833.37    119.26 o
   4   3   9        9.94       11.49     27.10 o
   5   3   9       45.11       64.47     27.32 o
   6   3   9     1067.57     1392.15     45.25 o
   7   3   9      558.95      733.20     33.30 o
   8   3   9      494.00      550.60     36.02 o
   9   3   9     1764.95     1796.90     49.48 o
  10   3   9      351.26      282.04     30.25 o
  11   3   9     1348.84     1414.96     59.37 o
  12   3   9      813.31      769.42     67.77 o
  13   3   9      303.25      421.11     64.78 o
  14   3   9       27.40      -41.19     57.94 o
  15   3   9      403.77      274.75     97.39 o
  16   3   9        2.36      -60.23     60.23 o
  17   3   9       22.05      -64.27     64.27 o
  18   3   9      204.19      159.21    140.38 o
  19   3   9      136.31      124.63    140.04 o
   1   4   9      980.81      981.24     49.08 o
   2   4   9     2404.00     2396.41     55.17 o
   3   4   9       50.29       -4.90     28.71 o
   4   4   9       30.27       44.10     25.72 o
   5   4   9     6875.81     7425.26     94.95 o
   6   4   9    29696.79    30231.60    252.83 o
   7   4   9     2742.69     2592.81     54.22 o
   8   4   9        2.56       16.26     31.49 o
   9   4   9     2467.04     2458.63     61.68 o
  10   4   9     3793.03     3845.33     71.24 o
  11   4   9     5422.29     4964.55     80.18 o
  12   4   9      147.29      107.98     45.00 o
  13   4   9       51.09       48.88     49.28 o
  14   4   9       44.47      -62.02     62.02 o
  15   4   9       27.45       14.52     94.19 o
  16   4   9     3812.78     3950.86    203.96 o
  17   4   9     1225.61     1221.88    173.76 o
  18   4   9     3074.44     2923.47    196.00 o
  19   4   9     1252.19     1357.92    202.35 o
   1   5   9     1184.42     1150.97     57.80 o
   2   5   9      443.84      453.68     46.44 o
   3   5   9     4082.88     4008.25     76.62 o
   4   5   9      699.13      658.36     35.90 o
   5   5   9      502.70      584.87     34.97 o
   6   5   9        1.35        4.90     27.64 o
   7   5   9      476.72      468.77     29.86 o
   8   5   9       21.80       15.41     34.23 o
   9   5   9      121.39      135.36     39.22 o
  10   5   9     1010.40     1050.90     49.12 o
  11   5   9     1473.18     1473.24     60.66 o
  12   5   9       52.77       35.78     35.30 o
  13   5   9      461.93      440.43     58.25 o
  14   5   9      123.72      119.34     64.64 o
  15   5   9      406.74      183.07    106.10 o
  16   5   9     1833.50     1779.63    160.04 o
  17   5   9      445.09      282.31    217.25 o
  18   5   9       91.61       91.17    114.22 o
  19   5   9        6.85     -102.89    113.41 o
   1   6   9        9.07       27.73     36.09 o
   2   6   9       30.35      -20.16     31.34 o
   3   6   9      757.61      695.25     52.21 o
   4   6   9      509.99      295.92     32.72 o
   5   6   9     1340.71     1122.21     47.63 o
   6   6   9     4310.85     4425.95     79.77 o
   7   6   9       94.28       79.77     28.98 o
   8   6   9      415.54      485.15     46.15 o
   9   6   9     1660.91     1616.50     68.97 o
  10   6   9     1486.33     1457.09     64.14 o
  11   6   9     6223.05     5930.96    108.61 o
  12   6   9     2760.01     2786.29     82.44 o
  13   6   9       23.02       54.48     59.44 o
  14   6   9     1243.40     1197.88     96.88 o
  15   6   9     2040.36     1805.17    164.11 o
  16   6   9        3.33        1.73    107.11 o
  17   6   9     2700.80     2431.34    189.69 o
  18   6   9     1027.32      982.82    150.75 o
  19   6   9     3404.13     3608.05    228.57 o
   1   7   9     2563.83     2666.70     72.28 o
   2   7   9       33.69      -34.69     34.69 o
   3   7   9     1137.05     1314.72     64.38 o
   4   7   9        1.89       12.14     27.39 o
   5   7   9      973.78     1107.79     48.71 o
   6   7   9     2002.61     1921.17     60.85 o
   7   7   9      881.57      864.98     45.32 o
   8   7   9     2922.26     2919.12     89.65 o
   9   7   9        0.15      -32.25     38.14 o
  10   7   9       52.14       12.89     41.10 o
  11   7   9       46.75      105.02     53.03 o
  12   7   9      153.12      128.34     45.45 o
  13   7   9       37.71        2.65     64.92 o
  14   7   9     1465.27     1408.07    124.01 o
  15   7   9      420.19      449.01    120.84 o
  16   7   9        0.39      -29.00    116.41 o
  17   7   9      537.38      529.49    136.96 o
  18   7   9      203.88      145.86    124.30 o
  19   7   9       16.34       12.61    123.12 o
   1   8   9     7113.03     6929.74    137.73 o
   2   8   9       47.67      -27.86     36.43 o
   3   8   9    12054.18    11628.62    166.56 o
   4   8   9     6031.03     6490.17     90.61 o
   5   8   9     8927.93     9120.19    120.23 o
   6   8   9       78.30      107.59     32.86 o
   7   8   9        0.82       11.48     31.64 o
   8   8   9      223.03      144.32     43.88 o
   9   8   9     9569.35     9152.42    149.93 o
  10   8   9     1548.63     1500.04     90.19 o
  11   8   9     9587.36     9658.22    247.55 o
  12   8   9    11002.22    10703.46    186.93 o
  13   8   9     5971.48     5342.95    154.20 o
  14   8   9     1141.10     1024.04    181.75 o
  15   8   9       80.72      -48.95    107.85 o
  16   8   9      120.88       81.96    117.14 o
  17   8   9     4901.13     5117.13    256.11 o
  18   8   9      190.12      286.28    229.57 o
   1   9   9       24.75      -42.73     42.73 o
   2   9   9     1608.53     1747.09     80.83 o
   3   9   9      725.21      633.61     42.03 o
   4   9   9     3571.97     3322.75     68.72 o
   5   9   9      319.36      367.03     36.55 o
   6   9   9        0.05      -28.71     28.71 o
   7   9   9      229.33      252.51     39.60 o
   8   9   9      257.78      284.43     49.19 o
   9   9   9      498.27      590.77     81.28 o
  10   9   9      221.13      236.15     67.55 o
  11   9   9      128.41      141.58     68.60 o
  12   9   9       78.52       66.94     79.61 o
  13   9   9       17.26       52.98     96.15 o
  14   9   9      443.35      460.33    129.38 o
  15   9   9       52.29      116.42    124.63 o
  16   9   9      724.53      806.96    150.09 o
  17   9   9        7.57       33.34    127.28 o
  18   9   9      696.28      475.27    343.59 o
   1  10   9     3661.79     3660.52    292.74 o
   2  10   9      313.48      259.40     56.10 o
   3  10   9     4467.20     3840.20     79.33 o
   4  10   9       21.02      -29.12     29.12 o
   5  10   9     7753.97     7483.54    111.80 o
   6  10   9      218.76      195.88     41.70 o
   7  10   9     1524.06     1433.03     60.77 o
   8  10   9     2809.90     2874.72     85.64 o
   9  10   9     2019.53     2012.85     93.07 o
  10  10   9      458.77      496.29     65.67 o
  11  10   9    10585.13    10061.21    177.02 o
  12  10   9       41.40       -8.78     76.56 o
  13  10   9     1356.21     1367.86    147.65 o
  14  10   9       45.49      106.15     98.58 o
  15  10   9       74.96      217.45    132.33 o
  16  10   9      105.57      137.33    194.99 o
  17  10   9     3420.48     3183.90    244.64 o
  18  10   9       36.85       74.29    134.18 o
   1  11   9      390.62      406.79     89.67 o
   2  11   9     3103.92     2991.38     75.55 o
   3  11   9       45.97       41.85     33.92 o
   4  11   9       27.29      -18.93     31.51 o
   5  11   9      317.95      299.54     40.96 o
   6  11   9       72.78       62.80     37.30 o
   7  11   9      282.10      277.76     42.63 o
   8  11   9     2447.38     2616.97     96.86 o
   9  11   9       12.19      -49.22     68.07 o
  10  11   9     1256.40     1296.46     97.11 o
  11  11   9      124.26      173.83     91.06 o
  12  11   9      146.24      -13.83     97.21 o
  13  11   9      791.20      700.67    224.71 o
  14  11   9      171.84      264.09    166.03 o
  15  11   9       24.67        6.16    126.01 o
  16  11   9       73.46       25.96    128.65 o
  17  11   9       57.14      310.91    145.32 o
   1  12   9      304.73      326.41     93.29 o
   2  12   9      220.05      267.25     40.67 o
   3  12   9     6386.13     6123.38    111.18 o
   4  12   9      484.59      496.27     47.41 o
   5  12   9     6805.92     6568.65    118.31 o
   6  12   9      331.79      310.35     57.54 o
   7  12   9     2446.60     2266.43     75.30 o
   8  12   9      236.55      188.10     68.43 o
   9  12   9      204.67       74.98     72.21 o
  10  12   9     1105.48     1124.99    129.60 o
  11  12   9     2305.81     2454.07    188.96 o
  12  12   9      521.61      627.07    121.35 o
  13  12   9      471.43      553.26    202.09 o
  14  12   9      317.30      412.72    166.23 o
  15  12   9      154.82      207.94    141.14 o
  16  12   9      545.41      527.30    243.44 o
  17  12   9      507.45      382.70    164.50 o
   1  13   9     3516.66     3664.85     96.78 o
   2  13   9     1428.51     1388.77     62.00 o
   3  13   9      230.04      201.03     42.99 o
   4  13   9     2520.79     2253.24     75.73 o
   5  13   9     1390.95     1516.03     70.38 o
   6  13   9     1091.33      968.90     74.42 o
   7  13   9     3405.44     3303.34    118.95 o
   8  13   9        0.06      -21.88     68.61 o
   9  13   9     1309.71     1098.95    143.14 o
  10  13   9      158.66      270.23     99.68 o
  11  13   9      163.66       14.60    109.97 o
  12  13   9       20.40      203.49    104.54 o
  13  13   9        4.30       94.21    105.89 o
  14  13   9      151.22      -58.14    126.99 o
  15  13   9      352.58      315.99    146.75 o
  16  13   9       14.15       57.97    142.67 o
   1  14   9      351.47      387.68     47.03 o
   2  14   9     3989.96     4269.95    140.44 o
   3  14   9     3132.27     3130.73    121.78 o
   4  14   9       43.03       18.68     39.77 o
   5  14   9      985.54      895.08     61.97 o
   6  14   9     3169.99     3267.18    126.43 o
   7  14   9      350.77      395.22     68.12 o
   8  14   9      389.62      353.65     88.99 o
   9  14   9      724.93      655.91    125.92 o
  10  14   9      767.12      822.96    162.34 o
  11  14   9     2668.97     2646.41    190.46 o
  12  14   9      999.65     1029.23    194.33 o
  13  14   9     1185.80     1352.26    118.83 o
  14  14   9     1024.17     1006.87    174.84 o
  15  14   9      410.07      573.93    261.24 o
  16  14   9      756.01      552.30    168.74 o
   1  15   9     2470.49     2547.21     77.79 o
   2  15   9       27.38        2.50     39.54 o
   3  15   9     1855.11     1833.15     73.81 o
   4  15   9     1989.57     1967.51     74.98 o
   5  15   9       44.91       90.67     63.43 o
   6  15   9        6.08       83.82     61.97 o
   7  15   9      885.57      792.84    103.69 o
   8  15   9      360.69      240.70     88.59 o
   9  15   9        0.27       51.48     95.20 o
  10  15   9      174.46      143.41    151.49 o
  11  15   9       58.31      140.78    147.03 o
  12  15   9      214.11       34.62     99.19 o
  13  15   9       91.81      187.97     95.07 o
  14  15   9      165.90      155.80    146.94 o
  15  15   9        0.22      -11.29    194.82 o
   1  16   9      439.85      388.96     35.52 o
   2  16   9     5826.63     5467.21    110.29 o
   3  16   9      211.30      234.22     75.54 o
   4  16   9     8570.40     8421.64    190.79 o
   5  16   9      680.54      698.93     82.70 o
   6  16   9     1764.13     1757.16    107.13 o
   7  16   9       28.56      161.88     84.28 o
   8  16   9     1947.14     1862.42    140.69 o
   9  16   9      109.21      166.72    134.67 o
  10  16   9     4170.25     4477.84    158.41 o
  11  16   9      573.48      676.56    112.88 o
  12  16   9     2859.73     3035.56    246.78 o
  13  16   9      411.32      256.81    152.76 o
  14  16   9      117.45      212.43    149.32 o
  15  16   9      250.74      512.92    173.54 o
   1  17   9     1177.39     1311.08    148.23 o
   2  17   9       29.28       70.72     75.95 o
   3  17   9      121.53      130.04     74.78 o
   4  17   9     1047.48     1077.72     95.57 o
   5  17   9      252.24      298.41     76.98 o
   6  17   9      455.43      327.53     92.73 o
   7  17   9      258.97      335.00     92.22 o
   8  17   9      557.34      686.59     87.64 o
   9  17   9      842.69      957.90    118.46 o
  10  17   9        0.98      335.33    246.90 o
  11  17   9      171.31      412.49    222.04 o
  12  17   9       16.70      -93.45    150.14 o
  13  17   9        2.38       81.86    147.41 o
  14  17   9       71.98       29.42    140.90 o
   1  18   9       81.35      135.86    111.89 o
   2  18   9     1262.99     1212.74    139.86 o
   3  18   9      724.00      634.04     90.83 o
   4  18   9     6078.22     6044.88    227.45 o
   5  18   9        3.37       65.80     86.04 o
   6  18   9     1499.91     1602.40    176.48 o
   7  18   9     1347.92     1503.61    137.04 o
   8  18   9       64.75      175.42    125.36 o
   9  18   9      232.99       88.77    156.47 o
  10  18   9     4431.48     5000.27    507.94 o
  11  18   9      807.68      811.56    172.81 o
  12  18   9     1368.88     1621.85    207.21 o
  13  18   9       22.76      202.83    150.33 o
   1  19   9       42.78       -2.14     92.55 o
   2  19   9      270.48      254.10     87.45 o
   3  19   9       60.72      -13.73    119.94 o
   4  19   9        0.39      120.53     81.52 o
   5  19   9        3.22       58.25     87.47 o
   6  19   9      907.23     1075.15    119.29 o
   7  19   9      276.11      630.83    182.65 o
   8  19   9      313.81      167.74    166.40 o
   9  19   9      612.92      333.80    153.13 o
  10  19   9      492.74      634.23    260.05 o
  11  19   9      300.07      522.93    169.47 o
  12  19   9      222.61      281.58    161.73 o
   1  20   9      330.15      318.28    130.37 o
   2  20   9     3828.16     4301.80    175.44 o
   3  20   9       33.83      185.83     85.72 o
   4  20   9     2912.30     3238.93    173.15 o
   5  20   9        5.44        2.54    131.25 o
   6  20   9     1377.51     1255.34    190.46 o
   7  20   9      488.02      597.67    174.79 o
   8  20   9       90.73      154.61    149.56 o
   9  20   9       75.12      285.24    150.71 o
  10  20   9      988.87     1145.99    192.11 o
  11  20   9      237.96      189.78    152.07 o
   1  21   9      252.87      327.29    131.37 o
   2  21   9      167.90      145.61    121.68 o
   3  21   9      527.68      467.15    324.24 o
   4  21   9      663.48      383.08    194.14 o
   5  21   9       31.19        3.22    149.97 o
   6  21   9        5.57      -92.54    137.74 o
   7  21   9        7.96       43.97    140.76 o
   8  21   9        3.22      -46.41    144.45 o
   9  21   9        5.03       21.94    149.63 o
  10  21   9      129.42       25.85    152.04 o
   1  22   9        9.97      298.89    129.73 o
   2  22   9     3310.76     4226.48    384.16 o
   3  22   9     3550.92     4007.49    631.71 o
   4  22   9     1553.89     1371.88    204.30 o
   5  22   9      438.20      465.24    227.35 o
   6  22   9      138.58       53.72    148.64 o
   7  22   9       50.89      264.97    162.14 o
   8  22   9      660.61      690.60    181.09 o
   1  23   9       30.16       21.91    184.89 o
   2  23   9        5.46      172.22    194.82 o
   3  23   9      160.86      795.03    239.33 o
   4  23   9       74.21      152.26    161.62 o
   5  23   9       33.37       90.62    188.32 o
   6  23   9      309.33      593.41    179.87 o
   1  24   9      294.18      488.25    209.20 o
   2  24   9      594.22      686.49    241.39 o
   0   0  10     5660.03     4758.56    204.07 o
   2   0  10     2371.16     2161.23    106.77 o
   4   0  10    53493.08    56940.57    788.72 o
   6   0  10     2902.35     2690.09     88.26 o
   8   0  10     7188.33     6462.23    112.61 o
  10   0  10       18.78        0.65     55.52 o
  12   0  10     5983.73     5976.60    238.03 o
  14   0  10      889.17     1018.40    107.54 o
  16   0  10     3570.70     3010.65    206.80 o
  18   0  10        0.37     -108.20    108.20 o
   0   1  10     5809.49     5626.52    223.24 o
   1   1  10      233.35      164.50     45.17 o
   2   1  10      529.26      585.35     53.23 o
   3   1  10     2944.06     3097.14     81.28 o
   4   1  10      296.62      259.48     39.24 o
   5   1  10    20995.30    21856.45    193.27 o
   6   1  10    10545.35    11211.44    114.22 o
   7   1  10     6959.44     6787.85     85.56 o
   8   1  10    16779.90    16838.64    166.97 o
   9   1  10     1813.73     1817.09     52.61 o
  10   1  10     5008.15     4833.04     97.47 o
  11   1  10      689.46      734.51     57.42 o
  12   1  10     3430.34     3131.94     95.91 o
  13   1  10     2951.88     2767.23    104.93 o
  14   1  10     1235.43     1331.38     87.72 o
  15   1  10      338.38      188.38     96.73 o
  16   1  10     2767.72     2602.82    169.14 o
  17   1  10       64.63      -20.56     74.00 o
  18   1  10      440.29      599.57     93.87 o
  19   1  10       41.09       63.34    129.08 o
   0   2  10    33896.56    33038.23    442.87 o
   1   2  10      365.21      523.59     44.66 o
   2   2  10       29.47       26.63     35.19 o
   3   2  10     1393.81     1675.18     68.03 o
   4   2  10     4514.27     4523.16     85.40 o
   5   2  10    22991.95    26785.88    226.65 o
   6   2  10      256.64      207.23     27.30 o
   7   2  10    12351.97    13011.59    121.47 o
   8   2  10     7113.83     6694.06     80.10 o
   9   2  10      319.45      377.06     39.59 o
  10   2  10       28.63        6.34     31.53 o
  11   2  10      600.97      513.44     53.48 o
  12   2  10     1745.22     1762.95     95.45 o
  13   2  10       34.75       79.59     61.04 o
  14   2  10     6561.52     6231.02    146.50 o
  15   2  10        1.66      -29.89     64.78 o
  16   2  10     3608.57     3201.78    146.71 o
  17   2  10     1029.31      821.41     97.73 o
  18   2  10        0.89      -55.47    114.70 o
  19   2  10        7.38      156.13    130.79 o
   0   3  10    10630.49    11000.23    275.80 o
   1   3  10     4708.65     4833.40    107.85 o
   2   3  10    13485.17    14580.80    170.63 o
   3   3  10     8676.50     9010.25    117.18 o
   4   3  10    30877.27    34497.05    340.17 o
   5   3  10     6710.62     6733.17     90.86 o
   6   3  10     1121.87     1277.99     52.08 o
   7   3  10    18812.48    19287.75    175.48 o
   8   3  10       16.93       21.49     23.08 o
   9   3  10    20237.15    20288.63    212.92 o
  10   3  10     4035.94     4128.10     80.11 o
  11   3  10     1062.72     1038.60     46.40 o
  12   3  10      526.48      464.81     60.75 o
  13   3  10     1910.68     1958.50     99.82 o
  14   3  10     3945.33     4146.22    157.12 o
  15   3  10       66.78       78.13     69.50 o
  16   3  10      425.43      457.83     92.79 o
  17   3  10     1081.15      885.99     98.59 o
  18   3  10       20.76       14.38    135.24 o
  19   3  10      314.06      443.40    155.79 o
   0   4  10     5688.29     5681.83    169.71 o
   1   4  10      257.26      145.92     44.18 o
   2   4  10     8381.87     7925.29    115.35 o
   3   4  10     2543.64     2787.43     64.45 o
   4   4  10     5099.59     5572.07     74.94 o
   5   4  10     1982.77     2139.03     53.42 o
   6   4  10     6246.11     6351.17     92.70 o
   7   4  10      753.85      638.32     36.88 o
   8   4  10     4034.32     4116.45     72.64 o
   9   4  10     1312.11     1296.54     55.45 o
  10   4  10      854.44      754.48     48.51 o
  11   4  10     6009.37     5973.98    103.02 o
  12   4  10     4339.75     4188.35    105.52 o
  13   4  10       46.78        7.58     62.79 o
  14   4  10       11.73      -50.97     68.95 o
  15   4  10      628.42      683.45    118.21 o
  16   4  10      206.51      134.51    105.05 o
  17   4  10      158.03      326.30    149.28 o
  18   4  10       70.85       43.83    141.07 o
  19   4  10      825.41      663.21    182.15 o
   0   5  10     3866.82     3854.54    143.64 o
   1   5  10    18809.77    18720.85    224.71 o
   2   5  10     4308.07     4609.41     99.75 o
   3   5  10     1886.67     2067.52     65.11 o
   4   5  10      363.34      559.97     37.08 o
   5   5  10      100.88       77.59     28.49 o
   6   5  10     2718.99     2865.48     64.87 o
   7   5  10      543.27      560.69     38.81 o
   8   5  10    11131.45    11418.63    131.81 o
   9   5  10     7335.92     7214.77    117.07 o
  10   5  10     2266.50     2272.28     71.88 o
  11   5  10     2472.68     2423.00     74.91 o
  12   5  10      255.29      203.13     45.52 o
  13   5  10      297.30      329.74     76.87 o
  14   5  10     1870.61     2094.00    134.91 o
  15   5  10      345.10      223.31    114.76 o
  16   5  10     1942.70     2210.21    176.48 o
  17   5  10       96.41      -28.31    113.75 o
  18   5  10        2.69      -45.88    139.35 o
  19   5  10      220.14      353.69    169.14 o
   0   6  10    23575.36    26273.16    376.74 o
   1   6  10    13068.15    12394.05    219.39 o
   2   6  10       56.23       -5.96     49.12 o
   3   6  10      958.26     1275.75    136.84 o
   4   6  10     2506.93     2792.99     76.39 o
   5   6  10     8977.18     9737.85    128.78 o
   6   6  10      734.82      742.46     43.44 o
   7   6  10     2784.38     2784.32     68.88 o
   8   6  10     2705.30     2574.41     63.54 o
   9   6  10      144.03      118.04     41.60 o
  10   6  10       33.58       20.86     42.60 o
  11   6  10     1636.58     1702.27     69.82 o
  12   6  10       29.20       28.79     48.49 o
  13   6  10     1203.89     1301.45    102.80 o
  14   6  10     1068.99     1044.90    216.22 o
  15   6  10     3415.21     3537.21    209.73 o
  16   6  10       10.95       10.07    110.64 o
  17   6  10      623.38      394.97    136.89 o
  18   6  10      134.21       20.35    114.82 o
  19   6  10      289.78      398.54    176.33 o
   0   7  10     1775.92     1939.27    121.17 o
   1   7  10    21757.70    20977.67    249.60 o
   2   7  10       16.07      -26.23     33.14 o
   3   7  10     1526.23     1523.16     85.20 o
   4   7  10     6301.75     7316.74    117.48 o
   5   7  10    10737.45    10578.60    129.11 o
   6   7  10      342.37      401.33     39.05 o
   7   7  10     2150.89     2090.72     64.38 o
   8   7  10     8225.22     8135.31    113.31 o
   9   7  10      196.64      183.88     45.13 o
  10   7  10      335.32      283.10     50.06 o
  11   7  10      483.17      490.04     73.71 o
  12   7  10     1165.46     1171.50     80.57 o
  13   7  10     2709.63     3046.45    213.82 o
  14   7  10     2489.46     2609.39    252.51 o
  15   7  10     1447.26     1366.33    160.13 o
  16   7  10     1859.00     1690.35    173.61 o
  17   7  10       33.13       93.49    122.35 o
  18   7  10        0.30      -16.67    122.80 o
  19   7  10       32.49      -41.49    167.43 o
   0   8  10     4118.74     4053.57    231.46 o
   1   8  10     3039.90     2818.73     91.98 o
   2   8  10     2456.54     2349.86     92.32 o
   3   8  10     1640.80     1769.74     94.02 o
   4   8  10      567.30      638.92     41.81 o
   5   8  10     5511.41     5647.98    100.16 o
   6   8  10       60.81       66.54     33.63 o
   7   8  10    28323.54    28269.62    270.59 o
   8   8  10       13.10       18.51     33.16 o
   9   8  10      494.79      492.26     56.22 o
  10   8  10       49.92        0.60     45.96 o
  11   8  10       34.31      166.74     66.02 o
  12   8  10     3464.80     3187.27    151.88 o
  13   8  10     1045.33     1206.30    159.00 o
  14   8  10      797.51      906.96    144.72 o
  15   8  10     2798.33     2871.34    208.86 o
  16   8  10       23.29      209.52    123.83 o
  17   8  10      729.95      951.41    330.92 o
  18   8  10      286.17      200.27    163.66 o
   0   9  10     1781.43     1748.94    179.07 o
   1   9  10     1459.29     1062.75     78.34 o
   2   9  10     1154.89     1034.05     68.28 o
   3   9  10     5152.40     5300.71    106.90 o
   4   9  10      588.20      561.18     41.27 o
   5   9  10     1808.59     1833.29     61.17 o
   6   9  10      425.95      477.03     45.96 o
   7   9  10    10682.44    10041.76    135.86 o
   8   9  10        0.19       31.43     22.93 o
   9   9  10     2703.24     2709.79     92.82 o
  10   9  10     1146.99     1181.74     82.72 o
  11   9  10     3252.40     3092.09    128.82 o
  12   9  10       68.84      121.14     83.29 o
  13   9  10     4011.50     4090.95    238.87 o
  14   9  10        6.08       66.22    111.04 o
  15   9  10     1910.90     1930.74    186.48 o
  16   9  10      176.32      246.31    131.36 o
  17   9  10      313.16      282.89    223.92 o
  18   9  10      381.17      469.27    161.78 o
   0  10  10     7019.82     7449.75    323.90 o
   1  10  10    10875.74    10597.20    218.51 o
   2  10  10     7618.48     7254.74    175.94 o
   3  10  10        8.77       17.17     31.52 o
   4  10  10      478.05      518.55     41.97 o
   5  10  10     2611.72     2521.79     71.85 o
   6  10  10     3362.33     3135.51     79.59 o
   7  10  10     3256.26     3297.06     86.70 o
   8  10  10      847.41      849.90     64.65 o
   9  10  10     4435.82     4330.40    131.68 o
  10  10  10     4098.65     3557.57    132.11 o
  11  10  10      379.96      293.57     90.36 o
  12  10  10       37.56       85.33     83.67 o
  13  10  10      882.66     1041.72    135.87 o
  14  10  10       34.56      180.37    116.60 o
  15  10  10      819.84      672.90    153.12 o
  16  10  10       22.36       77.28    130.40 o
  17  10  10      264.84      367.15    149.70 o
  18  10  10       21.46      238.86    139.82 o
   0  11  10      204.47      148.94    117.78 o
   1  11  10     6766.21     6243.51    236.86 o
   2  11  10       45.23       79.64     43.83 o
   3  11  10     1748.41     1624.59     65.42 o
   4  11  10      911.89      999.96     56.40 o
   5  11  10      781.10      747.64     50.44 o
   6  11  10     6738.28     6444.04    110.69 o
   7  11  10     3818.86     3763.11    116.01 o
   8  11  10     4484.18     3955.68    113.65 o
   9  11  10     7086.57     6976.79    186.92 o
  10  11  10     2011.87     1874.05    133.22 o
  11  11  10     1067.77     1051.33    137.59 o
  12  11  10     1051.96     1000.16    117.70 o
  13  11  10     2548.53     2478.89    196.02 o
  14  11  10     1087.05     1045.06    141.93 o
  15  11  10     3282.39     3283.98    236.17 o
  16  11  10      217.95      203.27    141.67 o
  17  11  10      698.90      653.59    162.32 o
   0  12  10     1908.03     1803.72    205.43 o
   1  12  10    11783.64    11167.95    300.40 o
   2  12  10     2758.45     2546.11     79.23 o
   3  12  10      384.31      334.43     45.29 o
   4  12  10       28.34       15.86     36.22 o
   5  12  10       23.34      -14.36     38.36 o
   6  12  10       37.23       44.04     41.52 o
   7  12  10     3699.36     3649.93     90.59 o
   8  12  10        7.85       39.62     36.82 o
   9  12  10      533.04      574.00    139.07 o
  10  12  10      111.59      194.78     99.52 o
  11  12  10      571.06      588.52    113.85 o
  12  12  10       18.19       75.64     97.77 o
  13  12  10       13.06       48.40    136.84 o
  14  12  10      280.51      318.50    143.53 o
  15  12  10      237.36      235.73    143.51 o
  16  12  10       36.90       -4.94    130.21 o
  17  12  10       86.25      294.68    147.68 o
   0  13  10      511.42      506.74    156.47 o
   1  13  10     4142.40     3971.96    198.89 o
   2  13  10       75.66       67.04     52.12 o
   3  13  10       66.37       46.22     47.77 o
   4  13  10     1248.92     1023.29     61.13 o
   5  13  10     3742.86     3450.92     92.76 o
   6  13  10     4569.26     4445.69    107.14 o
   7  13  10     4161.57     4123.18    102.90 o
   8  13  10        8.64       10.58     98.59 o
   9  13  10      678.56      597.04    116.56 o
  10  13  10      459.44      542.75    114.82 o
  11  13  10      141.62      176.85    161.53 o
  12  13  10      239.88      185.25    139.86 o
  13  13  10      451.72      545.42    153.44 o
  14  13  10     1016.86     1051.86    176.57 o
  15  13  10      150.01      360.12    151.74 o
  16  13  10      326.25       93.64    143.71 o
   0  14  10    11917.70    11448.89    454.01 o
   1  14  10     4383.26     4173.77    105.48 o
   2  14  10      992.45     1009.06     62.28 o
   3  14  10      240.40      222.67     45.36 o
   4  14  10     2317.91     2264.12     94.15 o
   5  14  10     2858.30     3072.60     90.91 o
   6  14  10      910.57      970.23     64.75 o
   7  14  10     4643.16     4765.80    181.77 o
   8  14  10      525.41      607.16     99.54 o
   9  14  10      828.91     1097.54    172.34 o
  10  14  10       63.68      126.57     99.23 o
  11  14  10       85.96      145.74    101.81 o
  12  14  10      445.16      760.73    196.41 o
  13  14  10      440.37      289.00    145.45 o
  14  14  10      108.08       74.51    135.21 o
  15  14  10      220.95      263.03    154.06 o
  16  14  10      811.11      709.94    205.09 o
   0  15  10     3330.71     3395.67    133.96 o
   1  15  10      654.04      568.70     53.71 o
   2  15  10     2604.19     2621.58     84.89 o
   3  15  10       91.74       86.25     41.81 o
   4  15  10      410.19      474.66     52.16 o
   5  15  10     2004.69     1888.27     78.20 o
   6  15  10      720.77      764.85     81.45 o
   7  15  10      470.18      498.77     94.59 o
   8  15  10       65.11      224.86     85.90 o
   9  15  10     1244.20     1184.99    123.74 o
  10  15  10       18.69       94.22    102.14 o
  11  15  10      269.58      281.53    112.69 o
  12  15  10      914.54      990.03    170.20 o
  13  15  10      105.65       92.64    220.50 o
  14  15  10      434.79      412.02    160.46 o
  15  15  10      181.58      256.30    157.15 o
   0  16  10     3101.11     3066.25     93.05 o
   1  16  10      796.56      793.18     59.04 o
   2  16  10     2649.41     2531.58     83.23 o
   3  16  10     1312.67     1237.72     66.19 o
   4  16  10      237.34      287.83     56.34 o
   5  16  10      193.54      181.05     69.04 o
   6  16  10     2808.52     2820.17    125.44 o
   7  16  10       12.97       48.89     79.84 o
   8  16  10     2884.82     2823.14    161.70 o
   9  16  10     1069.21     1126.29    121.37 o
  10  16  10       73.44      313.51    115.09 o
  11  16  10      275.50      340.49    143.57 o
  12  16  10      592.51      679.81    170.13 o
  13  16  10     1141.45     1278.87    191.32 o
  14  16  10      372.20      526.36    222.04 o
   0  17  10     1586.79     1682.38     92.65 o
   1  17  10     2079.41     1827.20     66.88 o
   2  17  10      117.10      226.72     77.49 o
   3  17  10     1267.68     1214.90    104.45 o
   4  17  10       56.23      233.09     83.21 o
   5  17  10       99.97      154.59     68.48 o
   6  17  10     2364.95     2722.36    156.62 o
   7  17  10      901.16     1027.26    116.77 o
   8  17  10     1850.37     2075.92    150.99 o
   9  17  10      936.79      953.59    119.21 o
  10  17  10       85.59      127.38    145.31 o
  11  17  10       45.81       65.60    136.90 o
  12  17  10      410.84      322.42    156.29 o
  13  17  10       13.48      -40.33    143.69 o
  14  17  10      485.53      604.57    173.83 o
   0  18  10     1005.25      913.50    208.17 o
   1  18  10      691.69      556.00    147.84 o
   2  18  10      439.62      392.72     98.71 o
   3  18  10        3.11        7.24     70.54 o
   4  18  10       93.92       58.47     72.00 o
   5  18  10      575.47      729.53    105.39 o
   6  18  10      842.18      932.08    112.16 o
   7  18  10       11.14      280.28    202.08 o
   8  18  10     2067.94     2700.04    199.11 o
   9  18  10      133.26      274.49    143.76 o
  10  18  10      336.09      356.82    155.85 o
  11  18  10      418.07      445.81    158.86 o
  12  18  10        2.59       81.67    145.62 o
  13  18  10       30.36        7.53    208.69 o
   0  19  10     5385.47     5301.25    370.47 o
   1  19  10      481.63      321.08    135.52 o
   2  19  10      884.05     1253.33    128.55 o
   3  19  10      843.37      954.58    103.84 o
   4  19  10       34.01      156.00    119.34 o
   5  19  10      421.53      628.14    102.33 o
   6  19  10      381.82      475.28    132.62 o
   7  19  10      513.40      423.79    152.30 o
   8  19  10      806.57      621.29    169.90 o
   9  19  10      455.89      618.03    168.88 o
  10  19  10        8.83      221.03    153.01 o
  11  19  10       78.11      118.91    150.78 o
  12  19  10       58.33      111.80    160.36 o
   0  20  10     1089.01     1188.10    237.96 o
   1  20  10      834.03      688.60    120.43 o
   2  20  10      659.67      776.17    146.32 o
   3  20  10       36.58       -5.86    121.21 o
   4  20  10        0.37      -45.94    131.26 o
   5  20  10       60.61      105.95    142.67 o
   6  20  10       12.54      -60.13    136.20 o
   7  20  10      571.22      508.12    164.39 o
   8  20  10      865.75      771.48    190.37 o
   9  20  10        0.56      113.38    151.51 o
  10  20  10      164.04      217.74    160.94 o
  11  20  10       31.70      -63.17    251.83 o
   0  21  10     3520.55     3159.59    335.20 o
   1  21  10       19.04      148.42    255.42 o
   2  21  10     1068.31     1271.73    168.52 o
   3  21  10       34.88     -156.13    175.30 o
   4  21  10       21.53      -32.79    194.14 o
   5  21  10       13.64       96.30    148.34 o
   6  21  10      870.27     1089.64    376.46 o
   7  21  10      188.53      343.37    157.49 o
   8  21  10       78.72      131.04    153.12 o
   9  21  10        0.38       80.77    152.92 o
   0  22  10     1301.66     1168.58    235.91 o
   1  22  10      493.04     1097.10    163.67 o
   2  22  10      684.31      946.03    249.60 o
   3  22  10        1.32      179.76    211.60 o
   4  22  10       65.26      185.14    152.92 o
   5  22  10      429.14      504.10    311.92 o
   6  22  10      371.64      369.56    167.13 o
   7  22  10       82.25      104.10    159.66 o
   8  22  10      698.87     1015.27    202.38 o
   0  23  10       88.17      514.61    203.38 o
   1  23  10      460.66      935.76    234.88 o
   2  23  10      125.01      380.40    207.15 o
   3  23  10      960.14     1331.90    276.31 o
   4  23  10      505.41      819.69    259.88 o
   5  23  10       66.53      -72.39    234.71 o
   1  24  10       93.10      184.21    185.92 o
   2   0  11    17271.32    17987.47    355.82 o
   4   0  11     4125.94     4712.89    141.20 o
   6   0  11    15093.36    15311.47    224.27 o
   8   0  11       65.16       65.96     37.64 o
  10   0  11      564.26      436.34     47.79 o
  12   0  11     2598.60     2671.62    141.05 o
  14   0  11     1865.73     1568.50    157.16 o
  16   0  11      290.22      121.89    113.33 o
  18   0  11        4.97      106.14    120.86 o
   1   1  11      635.18      734.10     61.96 o
   2   1  11     9608.25     9325.06    159.91 o
   3   1  11     2897.63     3119.39     85.06 o
   4   1  11    66423.44    70100.82    615.00 o
   5   1  11     4513.72     4420.32     75.03 o
   6   1  11       22.94      -15.35     27.02 o
   7   1  11      818.26      872.58     43.21 o
   8   1  11     8425.54     8894.88    113.50 o
   9   1  11        2.49       -0.43     24.42 o
  10   1  11    21511.29    21524.92    305.64 o
  11   1  11      711.44      649.15     59.49 o
  12   1  11    16438.79    16072.96    401.62 o
  13   1  11      733.09      743.43     91.47 o
  14   1  11      179.29      239.89    142.09 o
  15   1  11     1178.50     1061.74    132.16 o
  16   1  11     2658.81     2189.62    136.77 o
  17   1  11       37.78      -49.96     74.72 o
  18   1  11     3830.72     3283.80    302.33 o
  19   1  11       31.11       58.89    131.48 o
   1   2  11     3854.19     4115.75     96.66 o
   2   2  11     6206.60     6433.33    168.89 o
   3   2  11     8214.89     9332.35    146.08 o
   4   2  11       87.37        7.93     37.11 o
   5   2  11     1295.42     1712.47     53.77 o
   6   2  11     3079.53     2880.85     63.86 o
   7   2  11     5305.53     5138.81     78.08 o
   8   2  11     1431.09     1264.94     49.77 o
   9   2  11      423.74      404.29     38.54 o
  10   2  11     1071.38     1067.09     54.88 o
  11   2  11     2676.19     2556.96     82.91 o
  12   2  11       26.21      128.64     54.93 o
  13   2  11     1262.52     1457.44    176.85 o
  14   2  11      687.54      634.08     89.49 o
  15   2  11     1800.49     1558.43    113.50 o
  16   2  11      524.68      462.67     87.36 o
  17   2  11       58.28       17.59     74.39 o
  18   2  11       17.05      -13.70    125.66 o
  19   2  11      145.76       82.86    135.93 o
   1   3  11      412.97      569.57     55.06 o
   2   3  11     5181.82     4773.82     97.26 o
   3   3  11       94.06      256.34     40.78 o
   4   3  11      105.83      256.01     44.99 o
   5   3  11     8434.57     8711.19    120.30 o
   6   3  11    10588.60    10471.29    131.26 o
   7   3  11      558.85      489.54     35.78 o
   8   3  11      603.78      610.61     36.39 o
   9   3  11     1310.33     1313.94     48.52 o
  10   3  11     3974.40     4103.99     92.35 o
  11   3  11       90.94       76.63     42.60 o
  12   3  11     1634.64     2033.29    108.33 o
  13   3  11     1005.61      918.85    126.30 o
  14   3  11       99.02       68.14    117.78 o
  15   3  11       40.06       -2.51     72.15 o
  16   3  11     1411.57     1516.33    231.29 o
  17   3  11      424.49      487.89    171.54 o
  18   3  11     3772.90     3165.75    260.22 o
  19   3  11      442.30       95.18    151.34 o
   1   4  11      347.78      376.27     53.26 o
   2   4  11      952.90      815.93     47.13 o
   3   4  11      230.32      189.42     33.12 o
   4   4  11     3795.85     4093.48     82.56 o
   5   4  11     1803.98     1887.24     57.13 o
   6   4  11     1156.69     1237.79     51.27 o
   7   4  11     1262.33     1334.09     48.70 o
   8   4  11     3127.58     3207.79     67.42 o
   9   4  11        2.96        2.87     33.70 o
  10   4  11     1848.34     1841.52     70.60 o
  11   4  11      554.11      384.56     48.73 o
  12   4  11     1548.45     1549.24     85.48 o
  13   4  11       21.47      167.06     96.15 o
  14   4  11      158.94       59.92    122.23 o
  15   4  11      252.24      182.84    133.19 o
  16   4  11        2.99      117.10    136.27 o
  17   4  11      362.44      283.50    149.97 o
  18   4  11       89.77      106.48    142.43 o
  19   4  11      197.68      204.41    151.68 o
   1   5  11     1852.94     1588.99     69.93 o
   2   5  11     3391.68     2912.28    127.45 o
   3   5  11     6197.39     5666.65     99.07 o
   4   5  11       88.94       41.37     34.92 o
   5   5  11     7720.20     7605.16    106.40 o
   6   5  11     2383.78     2293.25     64.09 o
   7   5  11      687.52      611.63     41.88 o
   8   5  11     1217.43     1315.47     49.99 o
   9   5  11      538.59      581.49     53.09 o
  10   5  11     2619.72     2598.36     75.74 o
  11   5  11     5331.71     5126.16    101.44 o
  12   5  11      602.33      658.36     56.60 o
  13   5  11     4933.38     4871.91    185.75 o
  14   5  11       23.63      -92.27     94.77 o
  15   5  11      451.63      390.67    153.73 o
  16   5  11     1212.13     1319.92    205.78 o
  17   5  11     1282.12     1003.89    191.05 o
  18   5  11      795.58      724.50    192.08 o
  19   5  11     1975.93     2198.15    255.42 o
   1   6  11     2271.50     2238.62    105.19 o
   2   6  11        5.66      -27.36     47.62 o
   3   6  11      367.38      429.66     56.94 o
   4   6  11      932.32      849.38     46.35 o
   5   6  11      630.93      805.64     48.14 o
   6   6  11        6.10      -23.61     30.11 o
   7   6  11      440.74      554.28     44.83 o
   8   6  11     4121.65     4182.50     74.76 o
   9   6  11     5880.79     5779.64    118.02 o
  10   6  11       50.98        2.36     41.96 o
  11   6  11      562.17      621.59     53.64 o
  12   6  11     2543.97     2648.63     93.55 o
  13   6  11       30.28       26.57    118.68 o
  14   6  11      573.36      298.71    201.50 o
  15   6  11     1468.77     1165.53    153.82 o
  16   6  11       98.48      154.34    117.24 o
  17   6  11       46.69      126.68    153.73 o
  18   6  11       39.05      -62.32    153.05 o
  19   6  11        3.51       35.61    154.42 o
   1   7  11     2919.49     2454.05    111.87 o
   2   7  11     1002.00     1157.51    104.38 o
   3   7  11    13040.83    11993.48    306.62 o
   4   7  11     4898.46     5280.15    101.42 o
   5   7  11     2211.96     2098.28     66.11 o
   6   7  11     1258.45     1269.80     58.10 o
   7   7  11      709.05      787.63     49.26 o
   8   7  11      268.83      335.29     35.72 o
   9   7  11     6206.21     5975.01    122.51 o
  10   7  11     1285.73     1353.22     74.50 o
  11   7  11     8866.07     8011.62    148.62 o
  12   7  11     2238.17     2262.69    104.01 o
  13   7  11     6706.88     6220.39    214.13 o
  14   7  11       20.58        4.17    109.60 o
  15   7  11        1.01      -38.52    113.13 o
  16   7  11      502.88      383.64    132.39 o
  17   7  11     3947.42     3995.67    240.41 o
  18   7  11     1142.87     1244.59    229.74 o
   1   8  11     2919.11     3039.71    101.94 o
   2   8  11      333.02      420.92     50.61 o
   3   8  11      598.71      555.12     56.93 o
   4   8  11      146.29      154.01     41.96 o
   5   8  11      148.87      124.10     41.29 o
   6   8  11      772.72      863.35     49.90 o
   7   8  11      256.53      231.41     40.54 o
   8   8  11      834.54      867.02     50.97 o
   9   8  11      521.00      420.52     54.68 o
  10   8  11     2338.92     2171.12     90.37 o
  11   8  11      194.83      131.65     52.25 o
  12   8  11      871.47      885.96    160.61 o
  13   8  11      206.22      267.40    106.52 o
  14   8  11      192.39       50.09    154.93 o
  15   8  11      710.53      699.46    144.53 o
  16   8  11      759.01      843.98    149.68 o
  17   8  11      626.91      665.64    156.78 o
  18   8  11      774.73      540.44    153.66 o
   1   9  11     3245.50     2994.85    108.76 o
   2   9  11      148.05      126.05     52.47 o
   3   9  11     8647.25     8372.74    268.99 o
   4   9  11      255.93      204.01     37.26 o
   5   9  11     7261.85     6956.77    118.66 o
   6   9  11       65.58       57.20     39.74 o
   7   9  11      375.45      442.70     50.40 o
   8   9  11      287.22      239.91     43.48 o
   9   9  11    10433.31     9658.96    176.82 o
  10   9  11     1247.64     1377.65     88.71 o
  11   9  11     4237.78     4221.05    168.11 o
  12   9  11        3.54       64.69     81.50 o
  13   9  11     1335.07     1566.43    149.34 o
  14   9  11      177.13      254.49    122.36 o
  15   9  11      374.12      374.68    134.70 o
  16   9  11      488.15      338.30    141.65 o
  17   9  11     2977.42     3273.57    242.27 o
  18   9  11      758.67      836.18    170.08 o
   1  10  11     1136.46     1122.59     84.50 o
   2  10  11        3.59       -1.30     52.05 o
   3  10  11       21.43       58.99     35.96 o
   4  10  11     1320.08     1244.44     58.38 o
   5  10  11     2343.07     2376.48     83.16 o
   6  10  11      232.35      253.98     44.83 o
   7  10  11      808.38      836.90     58.43 o
   8  10  11     2437.94     2208.13     79.06 o
   9  10  11      929.99     1103.31     83.38 o
  10  10  11      307.42      297.09     64.46 o
  11  10  11      484.65      475.69     96.01 o
  12  10  11     2282.94     2306.67    148.20 o
  13  10  11      389.10      365.20    111.10 o
  14  10  11     1074.09     1169.84    144.24 o
  15  10  11       21.91       68.40    126.85 o
  16  10  11      350.67      382.33    145.11 o
  17  10  11      736.11      741.34    375.60 o
   1  11  11       48.88       43.98     61.03 o
   2  11  11       10.65       30.93     56.47 o
   3  11  11     2687.37     2532.79     80.41 o
   4  11  11       61.13      104.17     37.85 o
   5  11  11     3799.91     3751.78     91.42 o
   6  11  11      847.50      868.44     56.80 o
   7  11  11     1779.91     1694.90     76.37 o
   8  11  11     1178.89     1057.42     62.02 o
   9  11  11     1139.70     1094.83     78.63 o
  10  11  11     2641.42     2439.34    152.11 o
  11  11  11     3882.02     3849.15    173.38 o
  12  11  11      100.76       87.54     88.92 o
  13  11  11      126.48      211.96    106.72 o
  14  11  11        0.05     -118.55    118.55 o
  15  11  11      432.27      338.08    143.01 o
  16  11  11        1.29       26.78    132.12 o
  17  11  11     1613.82     1669.48    285.21 o
   1  12  11     4546.69     4779.31    157.26 o
   2  12  11      555.72      573.18     62.25 o
   3  12  11     1052.90     1205.00     66.41 o
   4  12  11     3794.29     3645.84     91.01 o
   5  12  11     1089.70     1184.03     64.94 o
   6  12  11     1992.30     1894.09     77.86 o
   7  12  11      262.62      186.50     51.21 o
   8  12  11      708.36      745.99     56.78 o
   9  12  11     1705.36     2038.04    127.99 o
  10  12  11       82.83       94.19     96.16 o
  11  12  11     1157.93     1184.92    139.24 o
  12  12  11        3.19        6.11     87.96 o
  13  12  11      637.51      810.95    132.18 o
  14  12  11        2.17      145.85    130.92 o
  15  12  11      113.89       69.06    135.85 o
  16  12  11       71.96      304.37    150.01 o
  17  12  11       82.53       94.80    146.39 o
   1  13  11       11.96       16.07     71.20 o
   2  13  11     9254.85     8936.14    159.94 o
   3  13  11     2648.42     2491.22     85.18 o
   4  13  11     2282.17     2263.42     78.03 o
   5  13  11     2044.33     2091.80     79.47 o
   6  13  11     3930.56     3950.30    102.72 o
   7  13  11     1072.94     1095.22     67.78 o
   8  13  11       10.45      100.92     57.51 o
   9  13  11      428.65      450.49    136.85 o
  10  13  11     2456.38     2286.83    171.37 o
  11  13  11      325.39      373.61    150.52 o
  12  13  11      359.23      403.87    113.40 o
  13  13  11      374.98      420.48    147.95 o
  14  13  11       57.47      102.63    135.94 o
  15  13  11       21.30      161.49    134.26 o
  16  13  11      821.86      507.50    168.69 o
   1  14  11      473.61      391.66     66.47 o
   2  14  11     2992.62     2845.06     88.57 o
   3  14  11     2499.36     2526.05    118.35 o
   4  14  11     2028.69     2114.70    105.12 o
   5  14  11      560.13      646.06     60.52 o
   6  14  11        0.56      -12.58     43.53 o
   7  14  11      646.05      580.10     74.68 o
   8  14  11      291.34      433.29    113.19 o
   9  14  11      206.78      187.51    133.35 o
  10  14  11      917.27      925.88    130.33 o
  11  14  11       64.73      196.75    116.91 o
  12  14  11      580.70      353.31    142.93 o
  13  14  11       16.09     -121.82    121.82 o
  14  14  11      762.97      561.00    160.41 o
  15  14  11      302.87      121.01    227.18 o
   1  15  11     1484.14     1487.48     69.95 o
   2  15  11     1759.83     2022.06     78.50 o
   3  15  11     1991.53     2067.94     83.69 o
   4  15  11     5661.69     5668.40    116.43 o
   5  15  11     2674.94     3020.60     93.57 o
   6  15  11      484.02      486.74     55.94 o
   7  15  11      815.55      709.07    105.18 o
   8  15  11      753.10      845.38    110.43 o
   9  15  11      146.64      159.17    137.51 o
  10  15  11       14.43      -22.51    134.88 o
  11  15  11     1947.56     2132.93    282.10 o
  12  15  11      880.25      719.05    183.86 o
  13  15  11     1056.61      877.40    179.41 o
  14  15  11        1.63       55.97    191.40 o
  15  15  11        1.69      152.26    153.31 o
   1  16  11        0.77       77.70     39.07 o
   2  16  11       10.39       34.91     45.40 o
   3  16  11     1642.83     1679.35     77.94 o
   4  16  11      895.82      860.31     61.38 o
   5  16  11      735.66      731.92     68.73 o
   6  16  11      413.22      461.42     80.52 o
   7  16  11       78.22      245.41     87.07 o
   8  16  11     1981.49     1904.29    145.08 o
   9  16  11      277.84      592.55    210.20 o
  10  16  11      349.80      505.25    121.77 o
  11  16  11      159.45        0.70    135.02 o
  12  16  11      374.89      491.44    157.82 o
  13  16  11       38.59      221.30    145.85 o
  14  16  11        0.04       47.17    151.12 o
   1  17  11      162.57      108.56     54.78 o
   2  17  11       13.13       32.48     53.36 o
   3  17  11      105.17      158.49     79.71 o
   4  17  11     5661.28     5721.09    166.59 o
   5  17  11        1.61       17.02     68.40 o
   6  17  11       60.29      102.33     82.03 o
   7  17  11      341.65      338.67    161.80 o
   8  17  11        7.38      309.46    152.54 o
   9  17  11      172.55      487.14    334.57 o
  10  17  11     4101.26     4386.56    270.52 o
  11  17  11      886.82      759.52    176.05 o
  12  17  11     3128.73     2981.87    257.83 o
  13  17  11       72.33      136.83    147.74 o
   1  18  11      208.31      222.43     96.87 o
   2  18  11       36.13       80.20     83.30 o
   3  18  11      950.53     1119.33    117.86 o
   4  18  11       83.31      108.19     95.01 o
   5  18  11        9.41       18.64    120.14 o
   6  18  11     1447.54     1672.68    194.02 o
   7  18  11      133.68      197.83    166.07 o
   8  18  11       59.11     -100.36    127.52 o
   9  18  11        1.87       24.39    138.45 o
  10  18  11        2.03       26.64    138.92 o
  11  18  11        5.07      410.47    161.89 o
  12  18  11      130.81      107.32    149.06 o
   1  19  11       45.03      -86.90     86.90 o
   2  19  11     2942.83     2967.39    186.07 o
   3  19  11       37.52      130.41    114.68 o
   4  19  11     1539.52     1587.39    171.98 o
   5  19  11      263.37       97.21    112.04 o
   6  19  11      426.87      518.91    162.45 o
   7  19  11       14.80       64.98    134.40 o
   8  19  11      576.42      503.68    163.80 o
   9  19  11       65.80        3.19    141.86 o
  10  19  11     4616.41     4343.39    288.32 o
  11  19  11      204.41      210.48    165.02 o
   1  20  11      162.03      241.48    123.11 o
   2  20  11       18.73       82.58    136.27 o
   3  20  11       38.11       77.83    112.64 o
   4  20  11      341.37      653.63    228.72 o
   5  20  11        7.37      294.73    153.88 o
   6  20  11        0.06      -90.24    141.41 o
   7  20  11      778.01      780.48    258.16 o
   8  20  11       16.71       -0.99    144.19 o
   9  20  11      114.28       22.64    419.26 o
  10  20  11      228.18      301.94    158.89 o
   1  21  11      177.81      328.52    134.93 o
   2  21  11     2857.62     2683.88    219.65 o
   3  21  11     1036.32     1326.08    261.24 o
   4  21  11     1454.87     1305.88    275.97 o
   5  21  11      291.49      210.80    184.04 o
   6  21  11      587.17      344.23    173.71 o
   7  21  11      130.80      263.04    264.33 o
   8  21  11      319.46      321.12    197.22 o
   9  21  11        6.93      224.97    159.88 o
   1  22  11      123.34      275.78    133.78 o
   2  22  11      104.43      443.74    222.21 o
   3  22  11       92.46      271.86    211.60 o
   4  22  11      307.84      241.39    205.78 o
   5  22  11       43.63      281.45    211.60 o
   6  22  11        9.95      216.66    203.89 o
   7  22  11       21.71       40.62    175.99 o
   1  23  11      447.19      787.50    229.40 o
   2  23  11     1175.64     1368.54    263.98 o
   3  23  11      424.66      760.45    239.33 o
   4  23  11      748.57      842.97    266.04 o
   5  23  11      429.14      771.75    260.56 o
   0   0  12     8778.90     9279.49    318.77 o
   2   0  12    24297.91    26584.15    391.35 o
   4   0  12      429.09      482.52     68.26 o
   6   0  12       14.17       25.80     46.32 o
   8   0  12       89.20       59.31     44.76 o
  10   0  12      141.14      162.08     38.64 o
  12   0  12     2224.19     2374.31    154.75 o
  14   0  12     2669.51     2545.00    197.22 o
  16   0  12      167.88      242.76    120.86 o
  18   0  12      611.00      656.02    150.99 o
   0   1  12    23952.07    22276.33    570.42 o
   1   1  12      328.13      391.17     50.82 o
   2   1  12    10531.73    10322.05    174.79 o
   3   1  12     3293.77     3448.79     83.07 o
   4   1  12      356.02      273.49     47.67 o
   5   1  12      128.44       88.60     31.26 o
   6   1  12     9007.39     8799.47    118.83 o
   7   1  12      579.24      741.35     47.08 o
   8   1  12     1322.41     1101.28     54.90 o
   9   1  12       42.87       78.68     31.34 o
  10   1  12      129.04       98.94     29.75 o
  11   1  12    12296.62    12337.35    192.89 o
  12   1  12     3837.47     3619.08    115.60 o
  13   1  12     1439.64     1644.36     94.39 o
  14   1  12     4097.17     3896.87    260.90 o
  15   1  12      195.54       91.01     78.44 o
  16   1  12     2168.86     2126.34    138.47 o
  17   1  12       34.80      -77.75     77.75 o
  18   1  12        0.79      -45.71     82.96 o
  19   1  12       86.55       44.85    134.90 o
   0   2  12     1107.68     1139.50     75.54 o
   1   2  12    11371.68    10969.16    201.10 o
   2   2  12     5190.63     5637.03    123.80 o
   3   2  12       30.10       43.07     45.08 o
   4   2  12     2937.34     3779.74    107.19 o
   5   2  12     4459.47     4905.87    115.37 o
   6   2  12     3300.42     3351.62     75.05 o
   7   2  12    15322.86    16444.13    226.38 o
   8   2  12     3694.35     3744.03     74.72 o
   9   2  12     3749.26     3679.84     74.23 o
  10   2  12     8921.51     8730.10    150.47 o
  11   2  12       17.52       57.19     36.36 o
  12   2  12       32.55      117.47     57.30 o
  13   2  12     1147.48     1088.87     77.98 o
  14   2  12      681.35      824.04     99.81 o
  15   2  12     1897.43     1788.46    148.08 o
  16   2  12     1108.86     1184.36    114.32 o
  17   2  12       56.18       37.53     81.65 o
  18   2  12      546.01      479.69    153.73 o
  19   2  12       43.77       46.91    138.33 o
   0   3  12    34729.28    35774.77    587.10 o
   1   3  12     1061.79      967.73     66.64 o
   2   3  12    11891.76    12202.84    172.67 o
   3   3  12        0.60       33.93     39.58 o
   4   3  12    19246.46    19640.44    249.71 o
   5   3  12       93.23       40.33     32.63 o
   6   3  12     3135.52     2730.68     69.40 o
   7   3  12      742.16      679.23     43.24 o
   8   3  12    18661.04    18557.76    172.68 o
   9   3  12      432.79      402.81     33.23 o
  10   3  12       97.27      112.64     46.23 o
  11   3  12      967.55     1217.90     69.21 o
  12   3  12     8251.61     8110.01    184.88 o
  13   3  12      132.39      262.93     99.80 o
  14   3  12       78.45       94.16    122.92 o
  15   3  12      198.17      200.78     82.23 o
  16   3  12     1509.37     1372.55    118.38 o
  17   3  12      191.71      108.99     83.91 o
  18   3  12        9.89     -123.26    123.26 o
  19   3  12      291.51       98.27    154.08 o
   0   4  12       84.40       63.80     65.14 o
   1   4  12    23658.99    25126.50    367.52 o
   2   4  12      663.66      546.90     50.49 o
   3   4  12     9414.33     9348.98    138.55 o
   4   4  12     5131.52     5174.28    100.57 o
   5   4  12     5582.73     5660.60     91.82 o
   6   4  12       35.03       58.23     31.42 o
   7   4  12       51.95       25.64     30.11 o
   8   4  12     5610.68     5782.42     84.39 o
   9   4  12     4761.17     4641.57     82.12 o
  10   4  12     2814.82     2788.75     96.00 o
  11   4  12     4253.45     3933.48     96.83 o
  12   4  12      398.13      546.34     58.31 o
  13   4  12     3892.78     4003.63    209.63 o
  14   4  12     1175.20     1101.13    179.07 o
  15   4  12     2002.17     2319.36    227.69 o
  16   4  12     1492.41     1348.42    117.27 o
  17   4  12      101.88      -15.75    139.35 o
  18   4  12        1.96      124.29    144.15 o
  19   4  12       21.18     -110.25    145.86 o
   0   5  12    53096.44    52912.84   1171.32 o
   1   5  12       14.14       91.44     93.99 o
   2   5  12      152.30       98.93     40.26 o
   3   5  12       15.50       31.76     32.13 o
   4   5  12     1478.26     1541.27     63.12 o
   5   5  12       33.28       50.84     30.86 o
   6   5  12     4292.54     4280.16     83.56 o
   7   5  12     6612.38     6635.63    105.94 o
   8   5  12     2017.57     1997.38     60.93 o
   9   5  12     1732.44     1713.90     62.16 o
  10   5  12      243.86      250.13     46.45 o
  11   5  12      651.03      659.51     56.40 o
  12   5  12      275.67      257.50     50.34 o
  13   5  12      771.30      810.72    198.24 o
  14   5  12      623.50      689.92    156.82 o
  15   5  12     3615.78     3495.82    273.91 o
  16   5  12      100.36     -102.03    130.45 o
  17   5  12      946.63      892.61    190.37 o
  18   5  12      227.86      101.69    146.89 o
  19   5  12      203.02      300.96    174.28 o
   0   6  12       69.61       49.99     94.50 o
   1   6  12     6297.87     6225.11    195.74 o
   2   6  12     3535.67     3809.61    126.26 o
   3   6  12     7396.02     7387.64    181.12 o
   4   6  12      189.72      218.11     45.47 o
   5   6  12      179.54      215.80     36.49 o
   6   6  12     5253.93     5224.32    103.78 o
   7   6  12      629.40      569.74     44.39 o
   8   6  12     8011.84     8268.11    111.83 o
   9   6  12      524.64      615.27     42.91 o
  10   6  12      912.81      924.24     65.68 o
  11   6  12      173.62      136.15     45.75 o
  12   6  12      282.17      193.05     46.46 o
  13   6  12       23.93      250.03    211.26 o
  14   6  12     1422.87     1253.50    202.01 o
  15   6  12       48.57       77.72    147.23 o
  16   6  12      647.90      533.45    174.62 o
  17   6  12       17.19       34.58    155.45 o
  18   6  12        0.47     -102.03    147.91 o
   0   7  12      502.94      722.10    131.82 o
   1   7  12    18559.51    19425.40    391.05 o
   2   7  12     2218.54     2067.11    129.80 o
   3   7  12      229.64      311.47     69.33 o
   4   7  12      623.34      689.59     55.26 o
   5   7  12     1969.30     2280.91     73.65 o
   6   7  12     5391.22     5415.96    109.27 o
   7   7  12     5792.56     5856.36    106.97 o
   8   7  12      230.01      199.85     40.90 o
   9   7  12      322.33      350.18     39.84 o
  10   7  12      317.33      241.13     50.41 o
  11   7  12      304.77      306.92     55.18 o
  12   7  12        3.61       11.69     51.97 o
  13   7  12      178.80      304.99    176.48 o
  14   7  12      478.54      371.63    121.98 o
  15   7  12     5045.03     4953.33    241.64 o
  16   7  12        2.51      -14.04    147.91 o
  17   7  12      431.88      341.02    178.73 o
  18   7  12       30.91       98.95    166.74 o
   0   8  12      390.07      250.21     52.80 o
   1   8  12      755.01      526.19     50.98 o
   2   8  12      265.32      300.25     81.12 o
   3   8  12      606.62      614.92     92.21 o
   4   8  12     1390.47     1564.46     71.66 o
   5   8  12     2864.45     2630.06     88.39 o
   6   8  12      728.03      897.08     58.72 o
   7   8  12     6648.79     6727.35    128.31 o
   8   8  12     1739.51     1714.96     72.34 o
   9   8  12      391.44      379.21     61.90 o
  10   8  12     1815.56     1773.81     95.30 o
  11   8  12     5645.68     4809.55    136.54 o
  12   8  12       79.82      160.05     81.95 o
  13   8  12     1388.17     1425.14    144.74 o
  14   8  12      327.18      465.65    171.88 o
  15   8  12     1185.29     1199.27    163.14 o
  16   8  12       63.20       -3.76    126.01 o
  17   8  12       42.89      -49.65    155.45 o
  18   8  12        8.07      203.38    177.70 o
   0   9  12       13.24      130.11    108.54 o
   1   9  12    13282.78    13409.84    320.05 o
   2   9  12      217.79      225.08     53.24 o
   3   9  12      170.83      109.11     67.12 o
   4   9  12     2317.27     2167.15     75.95 o
   5   9  12      899.66      897.58     64.01 o
   6   9  12     1132.31     1179.64     71.12 o
   7   9  12    11847.14    11860.73    165.51 o
   8   9  12      408.96      384.10     49.99 o
   9   9  12     1106.19     1014.34     79.17 o
  10   9  12      635.98      625.16     70.88 o
  11   9  12       15.04      177.77     59.06 o
  12   9  12       66.72      151.03     81.36 o
  13   9  12      980.84      948.79    215.47 o
  14   9  12        6.69     -106.12    106.12 o
  15   9  12     1803.38     1714.29    378.34 o
  16   9  12      213.56      191.10    134.74 o
  17   9  12       45.01       35.98    271.86 o
  18   9  12       18.88      -28.08    173.25 o
   0  10  12      364.12      328.35    129.77 o
   1  10  12     3145.97     2829.68    110.45 o
   2  10  12      275.52      252.97     58.37 o
   3  10  12       59.29       22.16     48.46 o
   4  10  12     1852.48     1821.98     72.48 o
   5  10  12      862.77      816.33     58.57 o
   6  10  12     6647.96     6548.82    147.95 o
   7  10  12    16698.99    15861.13    203.09 o
   8  10  12     2159.52     2124.40     87.40 o
   9  10  12     4196.73     3954.60    121.28 o
  10  10  12       72.69       59.09     56.77 o
  11  10  12     2210.47     2107.46    142.38 o
  12  10  12       12.08      141.08     87.26 o
  13  10  12     1812.31     2025.92    167.78 o
  14  10  12      153.06      408.04    120.60 o
  15  10  12     1875.44     1586.18    187.54 o
  16  10  12       34.98     -124.95    124.95 o
  17  10  12      113.33       98.35    173.59 o
   0  11  12      562.37      405.05    142.78 o
   1  11  12     3292.77     3057.12    122.15 o
   2  11  12       97.02       -0.02     56.51 o
   3  11  12      446.57      388.47     48.58 o
   4  11  12        0.10        9.43     37.92 o
   5  11  12     3678.10     3329.56     93.93 o
   6  11  12      112.24       73.87     45.36 o
   7  11  12    14599.87    14417.22    212.60 o
   8  11  12      535.29      634.34     55.96 o
   9  11  12     2128.66     2249.94    100.76 o
  10  11  12      252.54      333.94     90.10 o
  11  11  12      384.97      246.31     93.41 o
  12  11  12      453.71      359.50     99.43 o
  13  11  12      794.22      959.91    186.22 o
  14  11  12       25.96       12.40    191.74 o
  15  11  12      564.54      638.05    159.19 o
  16  11  12      186.70      255.23    144.22 o
  17  11  12      258.23      115.23    187.29 o
   0  12  12     6749.75     7044.36    345.82 o
   1  12  12     1738.45     1425.23    174.85 o
   2  12  12     1065.23     1047.62     93.76 o
   3  12  12      133.52       51.75     42.21 o
   4  12  12      161.57      113.86     43.83 o
   5  12  12      490.34      434.17     53.13 o
   6  12  12      449.56      450.64     58.10 o
   7  12  12      757.11      672.72     63.63 o
   8  12  12      960.78      942.28     73.12 o
   9  12  12     2929.93     2977.15    123.14 o
  10  12  12        5.56      117.58     97.54 o
  11  12  12      160.62      239.26    120.07 o
  12  12  12        9.82      149.98    102.38 o
  13  12  12      972.14      740.87    216.90 o
  14  12  12     1009.03      902.35    170.29 o
  15  12  12      245.82      370.13    145.95 o
  16  12  12       10.97      -78.53    138.56 o
   0  13  12      162.86      142.09    136.61 o
   1  13  12     6167.32     6112.60    218.33 o
   2  13  12     1295.68     1179.98     67.91 o
   3  13  12     1180.01     1125.94     67.83 o
   4  13  12     1179.08     1157.63     68.26 o
   5  13  12     3084.24     3254.60     94.29 o
   6  13  12      815.05      995.92     66.34 o
   7  13  12     2864.29     2557.24     96.79 o
   8  13  12     2277.91     2088.93    111.62 o
   9  13  12     5917.97     6170.85    193.10 o
  10  13  12      159.97      220.06    103.48 o
  11  13  12       23.41      -15.06    147.69 o
  12  13  12        3.22      136.27    168.75 o
  13  13  12      345.31      350.77    168.11 o
  14  13  12       49.24      228.44    147.36 o
  15  13  12      306.93      402.55    302.50 o
  16  13  12      511.07      698.33    171.77 o
   0  14  12      602.79      889.88    182.49 o
   1  14  12     3216.46     2818.51    141.05 o
   2  14  12      527.51      604.15     56.50 o
   3  14  12     1062.57     1072.97     67.86 o
   4  14  12       52.01      134.86     46.16 o
   5  14  12      885.39      829.47     61.96 o
   6  14  12     1987.57     2162.46     85.04 o
   7  14  12      105.90      150.62     49.50 o
   8  14  12       79.27       53.45     59.38 o
   9  14  12      435.19      471.91    114.83 o
  10  14  12     1291.44     1232.51    147.55 o
  11  14  12      764.83      768.23    156.70 o
  12  14  12       75.26      -42.80    127.53 o
  13  14  12      501.15      417.85    203.55 o
  14  14  12       81.69      184.27    152.82 o
  15  14  12      857.38      864.75    184.62 o
   0  15  12     1965.77     2607.65    270.83 o
   1  15  12     1220.20     1174.94     68.09 o
   2  15  12     1691.89     1753.26     76.69 o
   3  15  12      647.67      748.99     61.15 o
   4  15  12     2766.73     2742.46    116.77 o
   5  15  12      230.76      233.46     50.83 o
   6  15  12     2365.95     2187.59     87.34 o
   7  15  12      142.97       53.60     59.66 o
   8  15  12      600.58      594.41    123.47 o
   9  15  12     1332.99     1315.20    150.48 o
  10  15  12      492.30      645.00    144.15 o
  11  15  12       41.06       72.79    135.66 o
  12  15  12      147.14       28.14    144.15 o
  13  15  12      155.62      153.11    211.43 o
  14  15  12      192.75       74.06    143.05 o
  15  15  12      451.66      613.74    179.53 o
   0  16  12       23.99      -59.84     59.84 o
   1  16  12      831.86      834.21     60.63 o
   2  16  12        6.62       67.67     49.91 o
   3  16  12       23.55       86.30     43.01 o
   4  16  12      188.39      287.04     52.27 o
   5  16  12       44.59       24.05     44.19 o
   6  16  12      970.59      999.05     91.15 o
   7  16  12      878.62      992.29    112.63 o
   8  16  12      430.41      597.84    104.31 o
   9  16  12       16.06      103.55    166.28 o
  10  16  12      122.75     -121.39    121.39 o
  11  16  12       63.50      181.13    143.12 o
  12  16  12       83.15      140.37    142.37 o
  13  16  12        1.08     -128.40    144.35 o
  14  16  12      679.42      869.35    188.36 o
   0  17  12     7648.06     7263.29    204.92 o
   1  17  12      342.12      277.11     61.11 o
   2  17  12     1948.90     1818.43     95.91 o
   3  17  12      656.76      679.67     73.85 o
   4  17  12        2.51       36.00     54.90 o
   5  17  12        3.31       99.91    126.04 o
   6  17  12      111.22      167.17    118.66 o
   7  17  12      256.42       76.90    138.21 o
   8  17  12     1112.96     1302.24    173.54 o
   9  17  12       37.33       53.51    135.27 o
  10  17  12      601.30      678.76    166.97 o
  11  17  12      239.25      199.93    147.99 o
  12  17  12     1626.64     1419.08    205.16 o
  13  17  12      304.18      349.01    160.86 o
   0  18  12      715.69      736.48    205.09 o
   1  18  12      953.22      825.02    115.19 o
   2  18  12     1069.71     1194.35    123.29 o
   3  18  12       94.01      171.37     82.86 o
   4  18  12       18.18      -58.34     93.75 o
   5  18  12       15.85      108.27    136.70 o
   6  18  12      224.69       64.84    177.11 o
   7  18  12       63.05      -69.15    136.07 o
   8  18  12      279.38      139.15    146.27 o
   9  18  12       17.81       -4.56    137.99 o
  10  18  12        7.02     -135.77    135.77 o
  11  18  12       31.59      -48.10    139.66 o
  12  18  12      681.27      825.03    189.29 o
   0  19  12     2842.74     2953.81    317.74 o
   1  19  12      652.16      853.99    191.57 o
   2  19  12     1990.43     1854.92    184.73 o
   3  19  12        3.05       26.46    109.17 o
   4  19  12      546.46      238.71    228.20 o
   5  19  12       44.44      -80.12    178.04 o
   6  19  12      166.70       31.55    171.88 o
   7  19  12       57.08     -135.37    135.37 o
   8  19  12     3385.23     3109.99    259.21 o
   9  19  12       47.49       92.90    145.87 o
  10  19  12      271.67      494.07    171.81 o
  11  19  12       66.90      198.59    158.91 o
   0  20  12     3094.88     2681.27    306.78 o
   1  20  12      105.04      -31.15    110.46 o
   2  20  12      139.46        6.04    115.54 o
   3  20  12       46.20      -74.25    110.85 o
   4  20  12      226.84      266.04    201.33 o
   5  20  12       12.14      -13.70    184.55 o
   6  20  12     1132.66     1297.32    272.20 o
   7  20  12      228.64      200.54    165.55 o
   8  20  12       73.17      207.99    152.52 o
   9  20  12       32.00       42.78    148.20 o
  10  20  12      122.50       -9.14    152.14 o
   0  21  12      536.01      756.34    217.76 o
   1  21  12      511.49      407.63    140.43 o
   2  21  12      923.86      894.07    180.44 o
   3  21  12        5.55      146.20    192.77 o
   4  21  12        9.99      216.73    205.09 o
   5  21  12      317.28      318.42    216.39 o
   6  21  12     1566.29     1805.43    305.07 o
   7  21  12       56.56      177.45    306.10 o
   8  21  12      286.55      589.82    300.11 o
   0  22  12     1441.43     1248.36    257.14 o
   1  22  12      211.71      325.24    134.84 o
   2  22  12      612.13      322.19    218.79 o
   3  22  12      256.44      244.81    206.12 o
   4  22  12      152.22      260.90    196.88 o
   5  22  12       17.78      126.68    198.24 o
   6  22  12      263.22      335.89    230.77 o
   7  22  12       30.48      331.43    215.36 o
   0  23  12       11.64      266.72    186.95 o
   1  23  12      268.41      232.48    204.75 o
   2  23  12       17.89      230.43    208.52 o
   3  23  12       89.23      208.52    217.08 o
   4  23  12       65.78      352.32    224.95 o
   2   0  13    10550.41     9692.06    253.81 o
   4   0  13    12495.37    13175.06    216.26 o
   6   0  13       90.31      140.89     45.58 o
   8   0  13     6071.16     6683.92    147.46 o
  10   0  13       36.89       31.15     48.68 o
  12   0  13       44.30      159.27     83.05 o
  14   0  13     2322.74     1816.39    181.47 o
  16   0  13     1828.30     1661.97    185.23 o
  18   0  13     1763.09     1470.91    192.42 o
   1   1  13     2885.82     2899.37    124.49 o
   2   1  13     1707.36     1892.88     74.31 o
   3   1  13      617.63      704.11     77.05 o
   4   1  13      761.82      928.24     57.41 o
   5   1  13      108.68      103.16     34.12 o
   6   1  13     1076.17     1205.44     55.33 o
   7   1  13      436.41      483.78     43.05 o
   8   1  13     1442.81     1494.18     63.87 o
   9   1  13     4832.35     4628.77     97.53 o
  10   1  13     1981.70     1763.94     57.63 o
  11   1  13      874.24      879.30     56.63 o
  12   1  13     1092.55     1291.46     82.96 o
  13   1  13      446.11      518.54     96.71 o
  14   1  13      134.09      108.09     79.36 o
  15   1  13      361.98      385.71    247.04 o
  16   1  13        4.24       45.26     79.68 o
  17   1  13        6.10      -97.76    116.07 o
  18   1  13       15.53       12.32     86.33 o
  19   1  13        9.58       71.56    140.72 o
   1   2  13      884.36      923.94     69.47 o
   2   2  13     2335.93     1713.46     88.21 o
   3   2  13      156.86      305.82     51.74 o
   4   2  13    17343.03    16614.46    268.30 o
   5   2  13     9475.45    10054.75    136.05 o
   6   2  13      625.72      683.89     46.08 o
   7   2  13      877.93      875.24     51.19 o
   8   2  13      237.01      232.08     39.56 o
   9   2  13      151.81      154.34     40.81 o
  10   2  13     7315.25     7347.55    119.72 o
  11   2  13     5241.53     5246.82    120.73 o
  12   2  13     7212.75     6614.61    181.33 o
  13   2  13     2855.45     2739.56    112.56 o
  14   2  13      402.38      279.77     87.20 o
  15   2  13       10.05      -75.30     75.30 o
  16   2  13      519.44      343.82     89.46 o
  17   2  13      122.50       76.93     87.82 o
  18   2  13     2120.68     2263.21    234.20 o
  19   2  13     1127.00     1101.47    198.24 o
   1   3  13     1353.98     1668.13    116.45 o
   2   3  13     2495.22     2140.19     90.56 o
   3   3  13     1751.08     1556.82     71.67 o
   4   3  13     2972.65     2848.35    101.21 o
   5   3  13       23.42       21.61     32.74 o
   6   3  13      483.88      535.81     45.22 o
   7   3  13      360.28      277.22     37.49 o
   8   3  13      252.79      209.43     38.17 o
   9   3  13     2648.00     2704.07     68.25 o
  10   3  13     2845.63     2639.72     85.71 o
  11   3  13     1157.61     1182.21     71.93 o
  12   3  13     2172.47     1939.12    126.22 o
  13   3  13      323.02      315.72     73.29 o
  14   3  13     1083.20     1292.53    181.47 o
  15   3  13      397.02      372.50     94.27 o
  16   3  13       11.11        6.28     91.76 o
  17   3  13      200.93       86.33     88.60 o
  18   3  13       28.21      208.86    144.83 o
  19   3  13       22.82     -128.05    143.80 o
   1   4  13      740.20      711.30     89.42 o
   2   4  13    11265.43    11245.28    185.73 o
   3   4  13     8888.08     8080.11    133.88 o
   4   4  13    15169.37    14792.74    209.81 o
   5   4  13     5925.34     5610.68     98.51 o
   6   4  13     6169.85     6046.05    100.64 o
   7   4  13      548.08      582.22     45.58 o
   8   4  13     5418.64     5710.14     98.03 o
   9   4  13     3530.78     3483.08     77.36 o
  10   4  13    23028.99    22444.78    236.75 o
  11   4  13    11891.18    11483.56    188.13 o
  12   4  13    12679.21    11925.07    229.60 o
  13   4  13     3171.29     2762.12    138.18 o
  14   4  13       12.99      -54.78    122.23 o
  15   4  13      356.80      333.83    151.68 o
  16   4  13       55.64      137.67     87.99 o
  17   4  13     1317.42     1199.73    121.22 o
  18   4  13     1857.13     1850.97    236.59 o
  19   4  13     1118.07      879.26    201.67 o
   1   5  13     1491.44     1732.35    123.70 o
   2   5  13      637.58      560.04     57.22 o
   3   5  13      827.86      871.91     51.79 o
   4   5  13     2772.86     2463.62     79.69 o
   5   5  13       14.41       17.88     32.07 o
   6   5  13     5422.48     5508.52    103.48 o
   7   5  13     1321.66     1455.96     65.59 o
   8   5  13     1457.84     1539.72     69.52 o
   9   5  13     2020.16     2203.87     64.32 o
  10   5  13       56.68       72.02     48.25 o
  11   5  13     1868.97     1883.79     88.15 o
  12   5  13       93.50      153.56     58.47 o
  13   5  13      104.01       91.76     68.15 o
  14   5  13       14.39      -13.70    133.88 o
  15   5  13      446.34      258.85    149.97 o
  16   5  13      182.60       44.51    139.70 o
  17   5  13      822.94      752.23    189.00 o
  18   5  13       22.96     -110.93    146.89 o
   1   6  13     9501.53     9807.21    256.13 o
   2   6  13     4534.10     4406.92    189.25 o
   3   6  13     5846.18     5289.99    146.44 o
   4   6  13     1705.17     1653.44     72.25 o
   5   6  13     9595.25     9362.83    141.59 o
   6   6  13       98.69      100.77     38.12 o
   7   6  13       62.85       42.28     36.79 o
   8   6  13     1848.80     1883.77     86.46 o
   9   6  13    14014.31    13730.40    184.86 o
  10   6  13     3860.67     3887.94    119.93 o
  11   6  13       73.53      103.34     49.00 o
  12   6  13      382.00      349.41     74.17 o
  13   6  13     1375.19     1427.89    252.00 o
  14   6  13        2.48      -81.83    140.38 o
  15   6  13      382.82      409.16    161.27 o
  16   6  13      752.69      681.36    187.97 o
  17   6  13     1234.39      854.27    212.28 o
  18   6  13      822.88      862.14    203.72 o
   1   7  13       25.72       71.96     74.18 o
   2   7  13     7239.03     6936.59    229.10 o
   3   7  13       99.01      157.12     66.69 o
   4   7  13      982.49     1102.90     94.28 o
   5   7  13      198.38      217.24     41.76 o
   6   7  13     3152.51     3102.37     88.33 o
   7   7  13      171.27      123.08     39.87 o
   8   7  13      188.80      247.64     45.02 o
   9   7  13      634.52      625.11     43.25 o
  10   7  13     3366.58     3217.40    124.59 o
  11   7  13      492.24      453.44     60.06 o
  12   7  13       17.47      153.09     55.77 o
  13   7  13      532.72      771.48    191.40 o
  14   7  13       61.32      103.40    149.63 o
  15   7  13      277.57      225.64    163.32 o
  16   7  13      241.06       -7.19    161.27 o
  17   7  13      653.65      630.34    198.93 o
  18   7  13       14.05       -5.82    162.98 o
   1   8  13      447.09      276.24     83.41 o
   2   8  13     2262.51     2349.87    145.40 o
   3   8  13    12139.25    11621.37    251.56 o
   4   8  13      350.15      302.51     49.34 o
   5   8  13    11467.45    11323.71    189.88 o
   6   8  13       12.17      -28.09     38.66 o
   7   8  13      210.93      187.62     47.75 o
   8   8  13      319.38      295.01     49.84 o
   9   8  13      261.24      235.21     41.65 o
  10   8  13      723.47      662.14     93.53 o
  11   8  13      581.48      726.95     76.11 o
  12   8  13      149.43      120.71     55.24 o
  13   8  13     1889.61     2095.09    229.60 o
  14   8  13      168.35      120.52    153.05 o
  15   8  13      397.75      169.83    170.51 o
  16   8  13      779.26      912.82    216.39 o
  17   8  13     1820.50     1919.45    263.98 o
  18   8  13      131.11       65.40    177.02 o
   1   9  13     2558.38     2336.11    129.21 o
   2   9  13      295.03      354.75     88.77 o
   3   9  13      110.60       35.33     76.28 o
   4   9  13     1958.76     1952.42     82.01 o
   5   9  13     1094.53     1172.02     71.97 o
   6   9  13       33.65       19.10     45.26 o
   7   9  13     4840.64     4752.81    143.12 o
   8   9  13       35.15       64.92     46.08 o
   9   9  13     4637.08     4684.21    112.52 o
  10   9  13      385.34      326.76     81.10 o
  11   9  13       47.39       75.96     57.53 o
  12   9  13      105.57      -32.69    127.11 o
  13   9  13      376.11      393.98    113.73 o
  14   9  13       55.30      164.81    123.02 o
  15   9  13      478.29      127.03    177.36 o
  16   9  13      825.93      946.71    229.06 o
  17   9  13      396.36      381.42    196.53 o
   1  10  13       13.47        4.52     47.88 o
   2  10  13     1355.30     1332.73     83.85 o
   3  10  13     4112.56     3746.85    177.11 o
   4  10  13      165.72      149.02     48.15 o
   5  10  13     2989.45     2849.71     98.23 o
   6  10  13     1558.20     1602.06     77.53 o
   7  10  13     4146.78     3923.20    117.47 o
   8  10  13        6.00       48.63     48.80 o
   9  10  13     3218.29     3025.20    112.35 o
  10  10  13     1461.19     1401.90     90.74 o
  11  10  13     4489.23     4483.96    136.77 o
  12  10  13      100.62      116.24     85.05 o
  13  10  13     1206.80     1331.35    149.06 o
  14  10  13       38.45       63.33    126.89 o
  15  10  13      185.33      105.86    137.75 o
  16  10  13        9.93      304.73    182.84 o
  17  10  13     3901.19     3950.17    360.20 o
   1  11  13     2068.06     1883.30     99.98 o
   2  11  13      557.94      507.31     71.15 o
   3  11  13      547.75      484.91     59.07 o
   4  11  13     2105.83     2081.82     88.36 o
   5  11  13     2505.22     2674.42     98.79 o
   6  11  13      446.53      384.53     59.58 o
   7  11  13     2831.01     2921.36    106.28 o
   8  11  13      348.51      342.63     51.63 o
   9  11  13      154.19      169.82     64.58 o
  10  11  13       36.79      -57.03     57.03 o
  11  11  13     1925.89     1976.37    121.59 o
  12  11  13       28.47       88.43     91.75 o
  13  11  13       26.05       89.77    101.87 o
  14  11  13     1078.54      758.95    307.30 o
  15  11  13       20.08      -20.96    134.46 o
  16  11  13      329.81      297.19    149.12 o
  17  11  13      326.20      455.72    209.89 o
   1  12  13     5832.92     5604.78    281.45 o
   2  12  13     5083.79     4875.95    156.75 o
   3  12  13     6796.67     6785.10    166.79 o
   4  12  13       33.95       18.25     41.37 o
   5  12  13     3416.23     3496.57    109.57 o
   6  12  13     2210.15     2147.17     96.51 o
   7  12  13      238.51      261.38     82.50 o
   8  12  13      456.71      391.40     67.55 o
   9  12  13     9728.75     9354.65    231.30 o
  10  12  13      185.47      328.75     70.80 o
  11  12  13     3323.77     3128.38    197.59 o
  12  12  13     1190.46     1278.61    149.50 o
  13  12  13      865.00      812.52    160.44 o
  14  12  13       42.03       23.08    130.04 o
  15  12  13      184.07      348.26    247.38 o
  16  12  13       40.69       68.40    141.96 o
   1  13  13        0.56      -17.94     65.97 o
   2  13  13        0.53      -47.22     47.22 o
   3  13  13     4167.56     4302.46    143.43 o
   4  13  13     1104.99     1031.59     72.68 o
   5  13  13     3992.83     3720.60    111.27 o
   6  13  13      798.41      696.06     70.53 o
   7  13  13       60.81       79.05     66.74 o
   8  13  13     1520.68     1418.01     98.93 o
   9  13  13       71.81      107.97     63.83 o
  10  13  13        0.42      -42.39     94.36 o
  11  13  13      850.19      884.68    160.58 o
  12  13  13        8.45       -5.77    129.34 o
  13  13  13      224.30      417.48    152.75 o
  14  13  13        0.54     -127.02    135.56 o
  15  13  13      217.58      155.88    147.36 o
  16  13  13       93.77      139.17    156.43 o
   1  14  13      299.24      268.78     77.42 o
   2  14  13      423.22      462.04     54.39 o
   3  14  13      896.41      896.55     65.33 o
   4  14  13     4247.25     4457.84    129.98 o
   5  14  13      852.55      974.53     70.00 o
   6  14  13       14.53       10.65     46.58 o
   7  14  13     3520.62     3286.11    140.46 o
   8  14  13      135.03      161.27     61.63 o
   9  14  13      439.07      426.59     87.85 o
  10  14  13      610.50      995.04    142.86 o
  11  14  13     1111.22     1116.49    148.82 o
  12  14  13     2267.62     2293.54    221.52 o
  13  14  13       14.90     -128.59    128.59 o
  14  14  13        2.02       38.15    151.34 o
  15  14  13      340.94      218.02    157.26 o
   1  15  13      729.25      911.02     77.16 o
   2  15  13       83.56      149.11     46.32 o
   3  15  13     5686.19     5769.30    132.30 o
   4  15  13      325.88      343.30     52.61 o
   5  15  13      833.78      838.49     68.51 o
   6  15  13      879.23      786.21     67.88 o
   7  15  13      113.63      217.83     63.45 o
   8  15  13      374.61      463.09     97.70 o
   9  15  13       12.60      188.33    103.34 o
  10  15  13      336.45      350.51    238.45 o
  11  15  13      270.89      281.15    148.94 o
  12  15  13      665.56      674.47    173.93 o
  13  15  13      219.37      407.37    152.20 o
  14  15  13      462.68       96.08    158.70 o
   1  16  13        2.25       70.24     43.32 o
   2  16  13     1858.21     1969.47     80.67 o
   3  16  13       12.74       79.17     49.11 o
   4  16  13     7518.91     7445.63    146.65 o
   5  16  13        8.19      115.25     48.13 o
   6  16  13      213.96      369.00    112.09 o
   7  16  13       10.66      139.30     95.26 o
   8  16  13      253.15      298.19    128.49 o
   9  16  13        2.15      -40.92    242.47 o
  10  16  13     1973.06     1944.55    212.18 o
  11  16  13     1027.86      966.55    178.19 o
  12  16  13     1103.23     1193.92    201.55 o
  13  16  13      225.11      441.55    169.52 o
  14  16  13        0.56       25.20    143.85 o
   1  17  13       40.89      146.29     58.03 o
   2  17  13     1038.84      930.34     79.48 o
   3  17  13      152.88      169.14     60.88 o
   4  17  13      332.43      402.25     66.81 o
   5  17  13       27.43      -48.36     83.36 o
   6  17  13      264.64      418.74    149.71 o
   7  17  13       32.29       46.56    107.32 o
   8  17  13      651.09      366.32    199.44 o
   9  17  13      221.66      146.70    159.38 o
  10  17  13      184.04      125.40    166.74 o
  11  17  13       20.45      -18.55    137.87 o
  12  17  13      468.41      408.89    161.34 o
  13  17  13       69.08       32.24    150.59 o
   1  18  13      134.32      123.06    117.09 o
   2  18  13      131.16      338.68    124.87 o
   3  18  13       34.99       -1.06    107.11 o
   4  18  13     2502.01     2919.51    189.64 o
   5  18  13      281.32      222.51    148.49 o
   6  18  13      632.59      922.70    179.89 o
   7  18  13        0.28      150.31    186.26 o
   8  18  13        6.62       15.88    180.10 o
   9  18  13       68.00      164.24    178.90 o
  10  18  13     2213.55     2248.81    231.83 o
  11  18  13      443.46      286.66    158.62 o
  12  18  13      808.03     1057.73    197.43 o
   1  19  13        2.68      -41.07    116.32 o
   2  19  13      305.55      421.60    133.51 o
   3  19  13        1.02      -62.19    108.38 o
   4  19  13      104.26     -163.66    163.66 o
   5  19  13      393.55      406.42    212.28 o
   6  19  13       64.24      238.30    215.36 o
   7  19  13      399.25      279.73    211.26 o
   8  19  13       87.07     -122.02    298.57 o
   9  19  13        0.74       80.80    151.65 o
  10  19  13      213.59      173.31    158.08 o
  11  19  13       77.09      -21.80    202.87 o
   1  20  13       33.08       21.16    115.17 o
   2  20  13     1200.30     1831.95    191.82 o
   3  20  13        0.54      -27.76    154.93 o
   4  20  13      682.28      720.73    240.02 o
   5  20  13        2.94      281.45    204.41 o
   6  20  13      431.49      363.96    209.54 o
   7  20  13       77.57      337.26    215.02 o
   8  20  13       76.60      195.16    210.23 o
   9  20  13       13.04      -57.15    147.50 o
   1  21  13       23.09      252.15    155.62 o
   2  21  13      307.67      130.52    159.21 o
   3  21  13       32.87      123.95    196.53 o
   4  21  13      300.02      412.58    221.87 o
   5  21  13       17.44       69.16    189.00 o
   6  21  13        1.53       31.50    191.05 o
   7  21  13       52.85      -43.48    196.88 o
   8  21  13       15.18      308.84    224.95 o
   1  22  13      135.44      161.71    124.30 o
   2  22  13      528.43      553.65    217.42 o
   3  22  13       34.94      -16.78    192.77 o
   4  22  13       97.41      316.71    231.11 o
   5  22  13      225.56      328.70    231.11 o
   6  22  13       20.07       69.51    208.52 o
   1  23  13       18.78      179.07    192.42 o
   2  23  13      183.61      297.54    218.10 o
   3  23  13      516.98      862.48    247.89 o
   0   0  14    62840.52    62166.65   1349.36 o
   2   0  14    26434.72    26818.85    405.84 o
   4   0  14     7895.28     7680.92    329.33 o
   6   0  14    14377.94    13981.62    211.25 o
   8   0  14     2117.33     2013.37     94.01 o
  10   0  14     1513.24     1587.11     90.94 o
  12   0  14    10491.96    10169.85    289.58 o
  14   0  14      203.82      321.51    134.90 o
  16   0  14      899.33      970.00    167.43 o
  18   0  14       55.86      125.66    134.90 o
   0   1  14     3901.49     4101.94    223.41 o
   1   1  14     9293.50    10080.90    174.62 o
   2   1  14    24275.45    26391.74    312.98 o
   3   1  14     1924.70     2027.17     77.87 o
   4   1  14     1060.10     1055.46     61.34 o
   5   1  14       10.59      -28.48     42.75 o
   6   1  14     1899.81     2068.43     66.63 o
   7   1  14     2506.27     2392.83     71.11 o
   8   1  14     2135.85     2125.68     73.83 o
   9   1  14       21.52       -6.69     37.71 o
  10   1  14     9087.60     8793.87    126.56 o
  11   1  14     2142.94     2060.63     77.33 o
  12   1  14      743.03      738.41     77.28 o
  13   1  14       15.97       77.47     58.41 o
  14   1  14      994.19      919.66    115.39 o
  15   1  14      130.27      154.17     85.88 o
  16   1  14        4.11      -95.18     95.18 o
  17   1  14       19.47      176.67    137.47 o
  18   1  14      702.21      875.95    138.33 o
  19   1  14       29.45      210.57    145.52 o
   0   2  14    83826.20    82680.25   1307.60 o
   1   2  14      716.79      532.03     62.08 o
   2   2  14     1665.77     1593.02     77.38 o
   3   2  14      595.32      642.58     73.50 o
   4   2  14     3597.55     3896.55    101.65 o
   5   2  14      719.33      873.89     64.17 o
   6   2  14    11652.30    11209.95    143.76 o
   7   2  14      110.22      109.62     37.01 o
   8   2  14    13368.00    12690.67    161.71 o
   9   2  14        4.61       57.62     40.43 o
  10   2  14     4253.96     4192.06     96.22 o
  11   2  14      107.48      149.70     51.27 o
  12   2  14      225.59      311.66     99.95 o
  13   2  14     1120.52      929.87     84.09 o
  14   2  14     1796.64     2204.81    145.58 o
  15   2  14       46.65      -50.75     79.30 o
  16   2  14      766.93      641.33    106.05 o
  17   2  14        2.32      -84.33     84.33 o
  18   2  14       37.17       30.47    132.16 o
  19   2  14        0.54      121.55    149.63 o
   0   3  14     1872.01     1879.39    165.72 o
   1   3  14     9712.68    10178.91    354.20 o
   2   3  14     1560.39     1604.53    150.21 o
   3   3  14     1296.36     1318.31     76.79 o
   4   3  14      355.95      436.98     64.34 o
   5   3  14     2911.03     3142.00    109.76 o
   6   3  14      621.07      552.36     47.93 o
   7   3  14     6606.23     6543.95    110.15 o
   8   3  14     1671.20     1871.50     72.42 o
   9   3  14     1182.90     1253.86     63.51 o
  10   3  14     2811.96     2961.04     79.68 o
  11   3  14      551.50      645.50     64.74 o
  12   3  14      437.10      554.64    118.54 o
  13   3  14       77.38      181.55     69.82 o
  14   3  14       33.54       98.43     86.64 o
  15   3  14      425.17      384.73     97.24 o
  16   3  14      751.75      531.78    102.91 o
  17   3  14        0.23      -85.75     85.75 o
  18   3  14       56.53      -51.70    143.12 o
   0   4  14     9110.23     8931.28    340.68 o
   1   4  14    13660.32    13559.36    435.52 o
   2   4  14      241.27      230.29     65.54 o
   3   4  14     1830.58     1769.32     65.11 o
   4   4  14     1744.68     1570.81     70.58 o
   5   4  14        7.45        5.15     33.40 o
   6   4  14     8392.77     7919.45    126.92 o
   7   4  14     1881.50     1839.62     72.62 o
   8   4  14    18409.07    17826.20    193.40 o
   9   4  14     6915.29     6776.34    112.40 o
  10   4  14     2003.68     2129.35     79.08 o
  11   4  14     1843.86     1785.61     92.89 o
  12   4  14     1249.27     1070.00    135.21 o
  13   4  14       89.67      240.53     94.14 o
  14   4  14     2258.00     2215.96    234.54 o
  15   4  14       13.52      -99.29    127.71 o
  16   4  14     1012.08      973.02    179.07 o
  17   4  14      977.97      944.65    122.20 o
  18   4  14      241.92      221.87    164.69 o
   0   5  14     1328.83     1341.15    160.58 o
   1   5  14     2126.82     2214.45    132.52 o
   2   5  14       89.77      171.60     49.69 o
   3   5  14     2929.93     2997.51    100.40 o
   4   5  14      717.94      747.87     55.97 o
   5   5  14     2724.98     2621.89     73.24 o
   6   5  14     2005.82     2089.88     71.90 o
   7   5  14     6683.79     6690.86    120.14 o
   8   5  14     2618.26     2543.27     83.15 o
   9   5  14     2926.40     2857.83     80.77 o
  10   5  14       14.43      108.40     35.41 o
  11   5  14     2364.64     2213.05     94.54 o
  12   5  14       83.43      167.33     60.19 o
  13   5  14     1417.56     1557.12    180.80 o
  14   5  14      735.40      760.79    179.76 o
  15   5  14     1072.38      761.48    181.47 o
  16   5  14      322.49      132.51    155.10 o
  17   5  14       16.44       31.16    159.21 o
  18   5  14       49.86       57.86    162.29 o
   0   6  14     8007.45     7683.26    324.59 o
   1   6  14    15855.83    15801.94    347.78 o
   2   6  14    11152.88    10692.50    419.10 o
   3   6  14      259.91      170.74     50.61 o
   4   6  14     2654.16     2598.80     83.59 o
   5   6  14     3980.21     3673.94     84.70 o
   6   6  14     2618.48     2571.07     76.62 o
   7   6  14    17558.29    17304.21    229.26 o
   8   6  14      119.28      140.25     43.13 o
   9   6  14     5608.89     5647.65    115.25 o
  10   6  14     1978.13     2098.02     92.48 o
  11   6  14     1770.79     1659.33     86.82 o
  12   6  14     1993.25     2092.75     95.39 o
  13   6  14      631.62      847.40    256.06 o
  14   6  14      540.47      300.96    164.69 o
  15   6  14     3123.43     3284.22    293.09 o
  16   6  14      727.81      971.36    210.91 o
  17   6  14     1219.13     1217.54    229.40 o
  18   6  14        3.92     -134.22    161.95 o
   0   7  14      154.75      108.20    105.80 o
   1   7  14     3554.06     3529.00    165.20 o
   2   7  14     1454.42     1369.66     75.40 o
   3   7  14     1789.14     1752.70    106.30 o
   4   7  14     1446.62     1402.64     99.83 o
   5   7  14     1541.35     1527.87     64.84 o
   6   7  14      229.67      335.26     46.03 o
   7   7  14     2809.86     2547.73     80.67 o
   8   7  14       22.43       25.95     40.25 o
   9   7  14     1008.40      965.48     61.61 o
  10   7  14     1425.62     1496.13    119.69 o
  11   7  14     1656.13     1829.88     91.53 o
  12   7  14      957.40      861.61     82.97 o
  13   7  14      325.87      206.30    104.66 o
  14   7  14     1496.05     1560.96    224.27 o
  15   7  14      914.32      901.86    199.96 o
  16   7  14       86.43       43.83    160.24 o
  17   7  14       23.00      -47.93    160.92 o
  18   7  14      190.25      235.91    182.49 o
   0   8  14      183.71      -63.00     98.27 o
   1   8  14     5575.87     4769.78    196.19 o
   2   8  14      213.86      266.76     65.04 o
   3   8  14     2757.40     2785.99    132.83 o
   4   8  14        6.84      -45.87     62.01 o
   5   8  14      881.69      761.78     63.40 o
   6   8  14       25.88       81.91     43.84 o
   7   8  14     9016.35     8748.39    142.82 o
   8   8  14     1110.71     1146.37     67.19 o
   9   8  14     1031.91      993.58     62.22 o
  10   8  14        0.94       22.92     52.75 o
  11   8  14      144.47      284.20     62.10 o
  12   8  14       14.25       14.41     52.72 o
  13   8  14      449.53      788.36    122.22 o
  14   8  14      691.35      500.58    184.55 o
  15   8  14     4641.59     4836.62    353.69 o
  16   8  14       11.74      -49.99    164.35 o
  17   8  14      230.11      242.41    186.95 o
   0   9  14     1153.08     1278.83    179.07 o
   1   9  14     2973.04     3025.46    168.97 o
   2   9  14      506.16      701.86    121.89 o
   3   9  14     1297.25     1269.24    124.31 o
   4   9  14      306.29      318.57     53.69 o
   5   9  14      341.39      353.14     55.49 o
   6   9  14      313.64      235.56     55.40 o
   7   9  14     1551.76     1550.50     86.54 o
   8   9  14      926.79      793.20     65.37 o
   9   9  14       67.23       12.55     44.38 o
  10   9  14       13.93       95.57     55.56 o
  11   9  14      455.14      460.33     68.21 o
  12   9  14       46.56      187.14     65.45 o
  13   9  14       74.47      125.41    117.43 o
  14   9  14       64.90      209.56    134.90 o
  15   9  14      535.86      693.34    206.80 o
  16   9  14      508.32      964.17    229.06 o
  17   9  14       42.32     -163.32    163.32 o
   0  10  14      450.88      394.21     96.38 o
   1  10  14     5488.77     5146.36    209.61 o
   2  10  14        0.08        4.45     81.86 o
   3  10  14     1938.62     1954.00    147.26 o
   4  10  14      759.11      676.67     63.31 o
   5  10  14     1895.95     1748.57     88.17 o
   6  10  14      768.94      812.99     69.72 o
   7  10  14     3278.05     3526.87    118.61 o
   8  10  14       72.82       68.11     54.41 o
   9  10  14     2100.42     2365.76    118.54 o
  10  10  14      169.30      127.53     63.82 o
  11  10  14      366.52      380.96     73.94 o
  12  10  14      190.85      321.27     82.01 o
  13  10  14      989.30     1449.72    334.52 o
  14  10  14      203.18        9.24    164.01 o
  15  10  14     1984.01     1757.15    278.02 o
  16  10  14        1.58      -11.98    171.20 o
  17  10  14      694.22      873.44    236.59 o
   0  11  14      325.06      288.88     70.60 o
   1  11  14      909.44      791.89     73.76 o
   2  11  14      633.56      660.96     73.46 o
   3  11  14     1049.07      988.86    123.37 o
   4  11  14        2.97       -2.12     45.97 o
   5  11  14      340.58      308.42     57.28 o
   6  11  14       19.48       52.55     51.44 o
   7  11  14     1824.87     1635.20     89.98 o
   8  11  14      765.85      826.34     72.39 o
   9  11  14      350.94      413.74     78.95 o
  10  11  14      685.75      783.83     94.36 o
  11  11  14      127.53      158.26    117.81 o
  12  11  14      917.73      812.86    135.86 o
  13  11  14     1379.39     1031.63    233.17 o
  14  11  14      432.98      702.59    211.94 o
  15  11  14      798.71      714.57    219.47 o
  16  11  14       23.41      -41.77    180.44 o
   0  12  14      333.35      370.05     82.69 o
   1  12  14      401.86      336.25    108.87 o
   2  12  14     1974.45     1918.45    106.05 o
   3  12  14      175.69      196.32     48.68 o
   4  12  14      211.39      231.71     55.56 o
   5  12  14     1645.24     1803.38     92.44 o
   6  12  14      422.71      370.91     61.53 o
   7  12  14     2869.37     2937.72    107.56 o
   8  12  14      900.54      914.01     91.69 o
   9  12  14     2111.64     2231.98    132.51 o
  10  12  14      261.13      414.84     81.21 o
  11  12  14      307.55      468.08    102.70 o
  12  12  14      572.28      750.85    162.65 o
  13  12  14     1550.08     1588.35    268.09 o
  14  12  14     1101.05     1075.45    248.58 o
  15  12  14      252.61      341.36    212.97 o
  16  12  14      736.08      599.87    228.03 o
   0  13  14     1734.20     1890.15    132.18 o
   1  13  14       95.43      121.13     66.87 o
   2  13  14      788.96      857.35    126.30 o
   3  13  14      558.42      703.89     60.53 o
   4  13  14       47.95       89.66     46.00 o
   5  13  14     1531.60     1302.87     84.49 o
   6  13  14      174.84      143.60     55.36 o
   7  13  14      212.92      163.15     57.18 o
   8  13  14     1156.40     1158.08    101.23 o
   9  13  14      834.45      773.12     92.88 o
  10  13  14     1112.58      981.97    121.77 o
  11  13  14      168.33      257.85    134.09 o
  12  13  14     1264.64     1078.22    171.87 o
  13  13  14      122.20       43.14    191.74 o
  14  13  14      665.71      986.43    245.84 o
  15  13  14      556.99      391.70    231.11 o
   0  14  14     5769.35     5401.57    267.92 o
   1  14  14     4463.73     4168.64    193.53 o
   2  14  14      420.13      427.62     55.25 o
   3  14  14     2900.82     2906.41     95.81 o
   4  14  14     3132.66     2964.07     97.09 o
   5  14  14      269.32      325.83     54.77 o
   6  14  14      238.22      175.67     56.51 o
   7  14  14      177.97      240.93     69.67 o
   8  14  14     2755.64     2832.70    135.16 o
   9  14  14      553.57      734.95     93.87 o
  10  14  14      534.32      635.43    164.18 o
  11  14  14      146.69      103.93    136.49 o
  12  14  14      131.08      -41.53    136.67 o
  13  14  14      609.65      620.44    266.04 o
  14  14  14      918.24      691.63    240.02 o
  15  14  14      678.03      812.84    251.32 o
   0  15  14       23.46       68.47    108.02 o
   1  15  14      334.77      329.40     77.47 o
   2  15  14     1117.59     1122.91     83.54 o
   3  15  14      502.70      452.91    112.25 o
   4  15  14      470.24      535.01     59.25 o
   5  15  14      178.12      178.67     55.08 o
   6  15  14      635.44      689.14     71.81 o
   7  15  14     1066.88     1069.72     98.03 o
   8  15  14      692.44      843.89     94.70 o
   9  15  14       12.21      152.88    120.41 o
  10  15  14      162.93      -48.62    169.48 o
  11  15  14       18.81      -76.25    132.57 o
  12  15  14       43.67      -66.77    134.18 o
  13  15  14        0.76       48.19    142.11 o
  14  15  14      558.05      280.76    225.64 o
   0  16  14      457.72      550.66    117.10 o
   1  16  14      322.58      317.62     61.68 o
   2  16  14       11.89       72.12     83.57 o
   3  16  14        2.11      140.71     74.81 o
   4  16  14        0.56      134.40     48.44 o
   5  16  14      276.94      286.97     61.13 o
   6  16  14     1097.51     1135.53    122.41 o
   7  16  14       20.25      -82.50     82.50 o
   8  16  14     1621.46     1876.70    218.10 o
   9  16  14      788.55      542.35    214.34 o
  10  16  14       86.90      109.57    189.68 o
  11  16  14        0.10       36.08    137.61 o
  12  16  14       65.63       -3.39    142.75 o
  13  16  14      149.92       61.25    149.77 o
   0  17  14      973.33      944.66    214.68 o
   1  17  14     1131.58     1121.03    114.75 o
   2  17  14      633.69      722.15     92.98 o
   3  17  14       24.52       55.28     69.44 o
   4  17  14       22.33      -56.43     91.74 o
   5  17  14      726.26      669.55    117.09 o
   6  17  14      159.68      301.94    141.35 o
   7  17  14      323.67      161.81    133.44 o
   8  17  14       41.30     -123.26    176.67 o
   9  17  14      200.95      210.23    212.63 o
  10  17  14        1.02     -141.75    182.49 o
  11  17  14        5.80      230.43    203.72 o
  12  17  14       13.67      164.92    156.14 o
   0  18  14     1773.37     1838.64    265.01 o
   1  18  14        3.80     -109.50    109.50 o
   2  18  14     1777.63     2115.42    195.30 o
   3  18  14        1.49      -66.56    104.56 o
   4  18  14       10.44     -106.77    113.54 o
   5  18  14        1.64       16.06    135.32 o
   6  18  14     1678.47     1392.85    260.90 o
   7  18  14       14.25      -57.18    185.58 o
   8  18  14     1015.70      997.73    249.60 o
   9  18  14       17.96      -22.26    199.61 o
  10  18  14      934.58     1425.03    291.72 o
  11  18  14      271.06      164.35    206.46 o
   0  19  14      129.61      -33.90    176.67 o
   1  19  14     1091.63      737.03    151.90 o
   2  19  14       40.37       83.05    196.53 o
   3  19  14       26.68        4.34    116.41 o
   4  19  14      522.04      396.49    209.20 o
   5  19  14      200.43       93.13    192.77 o
   6  19  14      956.12      778.26    236.59 o
   7  19  14        8.45        4.11    190.37 o
   8  19  14      557.11      634.79    239.67 o
   9  19  14      304.77      543.38    256.45 o
  10  19  14      247.94      509.82    235.57 o
   0  20  14     1809.77     2001.28    294.11 o
   1  20  14      339.38      418.53    140.56 o
   2  20  14      123.65       24.67    120.59 o
   3  20  14        7.65       44.17    199.96 o
   4  20  14       11.13      186.60    203.04 o
   5  20  14        3.42      -95.18    184.21 o
   6  20  14     1424.19     1195.97    276.99 o
   7  20  14       40.31      -98.27    186.60 o
   8  20  14     1513.19     1256.58    289.32 o
   9  20  14      243.99       93.13    203.72 o
   0  21  14      944.31      666.64    214.34 o
   1  21  14      218.03      418.40    145.43 o
   2  21  14        2.79       -0.24    130.96 o
   3  21  14       21.54      123.95    204.07 o
   4  21  14      314.87      671.09    237.28 o
   5  21  14       69.99      214.34    212.28 o
   6  21  14      417.95      167.77    215.02 o
   7  21  14        1.06        9.93    215.02 o
   0  22  14      837.01     1282.94    253.37 o
   1  22  14      609.60      559.49    152.26 o
   2  22  14      454.78      632.74    231.11 o
   3  22  14        9.95     -156.13    193.11 o
   4  22  14       89.90       46.57    202.35 o
   5  22  14      693.57      871.04    265.70 o
   0  23  14      131.77      193.11    185.58 o
   1  23  14       20.71       16.09    197.90 o
   2   0  15     3089.49     2743.18    113.15 o
   4   0  15     2304.18     2273.24    112.70 o
   6   0  15     1964.95     2172.81     92.68 o
   8   0  15     1299.27     1243.55     84.72 o
  10   0  15       55.30       49.06     72.08 o
  12   0  15     1595.48     1650.81    142.77 o
  14   0  15     2971.48     2567.25    222.90 o
  16   0  15       43.69      -72.93    111.96 o
  18   0  15      158.53       18.15    141.75 o
   1   1  15     1887.83     2179.74     79.15 o
   2   1  15     9330.69     8942.57    151.55 o
   3   1  15     4811.07     4888.56    114.08 o
   4   1  15    13765.14    13672.13    205.69 o
   5   1  15      998.02     1065.09     70.22 o
   6   1  15      902.61      882.72     56.57 o
   7   1  15        0.87      -34.22     34.22 o
   8   1  15     2195.78     2285.95     78.36 o
   9   1  15        7.99       40.76     40.75 o
  10   1  15     1871.19     1841.92     70.31 o
  11   1  15       85.21       99.14     37.70 o
  12   1  15     2005.27     1984.92    108.35 o
  13   1  15      100.36      -64.32     82.55 o
  14   1  15      220.87      206.05     93.78 o
  15   1  15       15.72      -26.96     83.29 o
  16   1  15      684.77      716.30    112.44 o
  17   1  15       43.55      -86.34     86.34 o
  18   1  15      245.84      243.08    104.71 o
   1   2  15       93.31      172.30     52.47 o
   2   2  15     1756.66     1544.32     78.58 o
   3   2  15     3707.40     3937.88    134.42 o
   4   2  15     1037.73      944.62     66.73 o
   5   2  15      213.46      127.78     50.74 o
   6   2  15     2428.16     2557.79     77.83 o
   7   2  15      202.98      193.89     40.76 o
   8   2  15      214.86      165.29     42.68 o
   9   2  15     5571.81     5853.55    115.88 o
  10   2  15     3442.49     3260.14     91.68 o
  11   2  15      753.83      768.40     68.39 o
  12   2  15      258.79      323.96     69.00 o
  13   2  15      403.86      287.02     94.12 o
  14   2  15      454.96      419.55     98.39 o
  15   2  15      210.17      175.78     89.86 o
  16   2  15        3.97      -84.23     84.23 o
  17   2  15       23.77      -12.75     89.31 o
  18   2  15       93.79     -136.27    136.27 o
   1   3  15      194.69      199.28     77.68 o
   2   3  15     4263.24     4205.15    142.58 o
   3   3  15     1471.15     1159.45     94.04 o
   4   3  15    11217.05    10667.53    212.12 o
   5   3  15    10464.41    10343.53    289.65 o
   6   3  15        7.63      -34.97     34.97 o
   7   3  15        1.27      -35.48     38.29 o
   8   3  15     1506.90     1551.72     69.42 o
   9   3  15     6273.86     6040.91    114.44 o
  10   3  15     9348.95     8803.81    135.07 o
  11   3  15     4524.63     4298.27    119.74 o
  12   3  15     5460.89     5656.26    174.35 o
  13   3  15      426.97      679.34    238.48 o
  14   3  15       74.29      124.56     90.48 o
  15   3  15       83.28       39.03     88.98 o
  16   3  15       37.80       31.59    139.70 o
  17   3  15      398.97      324.46    105.43 o
  18   3  15     1865.41     1592.81    232.83 o
   1   4  15       44.19      106.20     76.14 o
   2   4  15    12369.82    12158.96    424.16 o
   3   4  15      479.68      504.98     45.91 o
   4   4  15     2195.87     2068.97     77.18 o
   5   4  15     1314.23     1345.40     75.25 o
   6   4  15     4674.31     4728.83     99.77 o
   7   4  15      492.16      438.10     50.11 o
   8   4  15      509.58      403.41     47.87 o
   9   4  15      935.50      885.02     57.32 o
  10   4  15     5962.47     5618.71    104.95 o
  11   4  15     4850.37     4980.63    127.71 o
  12   4  15      684.62      642.13    149.47 o
  13   4  15      442.32      823.54    141.58 o
  14   4  15      275.31      387.93    158.87 o
  15   4  15      436.96      296.51    154.42 o
  16   4  15        0.70      -51.84    136.96 o
  17   4  15       42.85      -85.46     90.66 o
  18   4  15       30.14      133.19    162.98 o
   1   5  15     6543.03     6810.50    220.67 o
   2   5  15     7659.48     7313.01    410.53 o
   3   5  15     9140.76     8482.61    167.53 o
   4   5  15     1917.12     1764.10     72.27 o
   5   5  15     4924.46     4912.92    105.38 o
   6   5  15     2995.82     2844.42     81.98 o
   7   5  15     2031.15     2173.00    112.16 o
   8   5  15     1820.10     1879.80     78.68 o
   9   5  15     2821.14     2850.61    109.29 o
  10   5  15     1441.38     1450.83     66.11 o
  11   5  15     4245.39     4399.58    118.37 o
  12   5  15      546.27      645.30     79.12 o
  13   5  15     4033.77     4190.04    326.13 o
  14   5  15     1092.71      999.10    193.11 o
  15   5  15       15.65     -139.01    139.01 o
  16   5  15      147.31      120.86    151.34 o
  17   5  15     1926.15     2279.98    265.01 o
  18   5  15      715.97      684.10    201.33 o
   1   6  15     2450.42     2418.81    148.05 o
   2   6  15      601.71      701.67    196.36 o
   3   6  15      897.25     1058.75     74.45 o
   4   6  15      278.66      173.93     56.43 o
   5   6  15     3556.74     3499.67     82.75 o
   6   6  15     2729.92     2773.36     82.17 o
   7   6  15     2589.94     2458.03     83.98 o
   8   6  15     2765.92     2763.99     87.31 o
   9   6  15     1347.36     1342.32     70.35 o
  10   6  15      469.84      534.59     60.84 o
  11   6  15     2275.74     2567.30    113.52 o
  12   6  15     2594.24     2588.17    126.62 o
  13   6  15        3.44       67.79    147.23 o
  14   6  15       23.44       26.02    148.26 o
  15   6  15      143.39       46.91    158.87 o
  16   6  15        0.92       71.56    159.55 o
  17   6  15      521.76      397.86    185.92 o
  18   6  15      185.29      158.87    177.36 o
   1   7  15      176.99      122.28     81.15 o
   2   7  15     4185.97     3982.88    177.95 o
   3   7  15    16125.39    15646.60    255.84 o
   4   7  15     2535.13     2717.03    108.20 o
   5   7  15     5212.67     4861.59     98.71 o
   6   7  15       55.31       80.47     41.33 o
   7   7  15      109.01      170.57     44.62 o
   8   7  15     5581.19     5504.93    116.09 o
   9   7  15      141.42      159.51     43.62 o
  10   7  15      376.49      499.34     66.38 o
  11   7  15      436.65      462.02     64.10 o
  12   7  15       18.43      165.94     87.85 o
  13   7  15     1710.60     2349.90    365.68 o
  14   7  15       21.17      221.87    158.53 o
  15   7  15       22.33       86.97    153.05 o
  16   7  15      937.27      996.02    218.45 o
  17   7  15     2178.12     2716.88    305.41 o
   1   8  15     3158.48     3557.82    175.53 o
   2   8  15       71.03       24.57     90.90 o
   3   8  15     3219.11     3169.66    111.01 o
   4   8  15      389.24      346.01     64.40 o
   5   8  15        7.72       -3.24     41.17 o
   6   8  15      168.09      131.30     46.83 o
   7   8  15     4348.75     4130.45    101.79 o
   8   8  15      131.38      115.15     44.93 o
   9   8  15      953.35     1060.78     73.76 o
  10   8  15     2286.30     2284.38    118.98 o
  11   8  15      304.00      487.15     67.89 o
  12   8  15      104.63      238.61    114.63 o
  13   8  15       24.09       94.39    122.58 o
  14   8  15        6.13      -49.99    153.73 o
  15   8  15       58.93      174.96    183.86 o
  16   8  15       48.26       -6.16    171.88 o
  17   8  15      422.59      667.32    218.45 o
   1   9  15     1273.30      993.98    121.55 o
   2   9  15        2.38       16.02     46.61 o
   3   9  15     6409.58     6258.72    195.73 o
   4   9  15      245.53      331.31     87.42 o
   5   9  15    14952.74    14862.60    307.63 o
   6   9  15      168.74      122.77     53.37 o
   7   9  15     1114.91     1105.47     73.00 o
   8   9  15     4176.07     4133.54    105.52 o
   9   9  15     3231.66     3322.30     97.22 o
  10   9  15        9.71       96.31     55.57 o
  11   9  15     1290.36     1548.58     97.60 o
  12   9  15      148.24      368.35     73.79 o
  13   9  15     1048.07     1249.34    211.75 o
  14   9  15       45.99      -51.70    172.22 o
  15   9  15     1281.75     1254.18    243.78 o
  16   9  15       67.39       47.93    174.28 o
  17   9  15      894.21      763.88    223.58 o
   1  10  15        0.91      -69.63     82.39 o
   2  10  15      263.57      260.44     94.79 o
   3  10  15       92.58      122.24     90.20 o
   4  10  15       10.30      -22.00     46.80 o
   5  10  15      247.63      317.42     89.53 o
   6  10  15     3550.97     3506.23    112.97 o
   7  10  15      661.58      696.46     70.26 o
   8  10  15      781.41      853.58     73.50 o
   9  10  15      437.61      477.28     77.72 o
  10  10  15       76.54       68.08     64.57 o
  11  10  15      515.23      493.18     81.13 o
  12  10  15     1460.69     1178.85    101.52 o
  13  10  15       25.54      205.96    136.61 o
  14  10  15       71.31       51.36    169.48 o
  15  10  15      158.63      110.59    191.74 o
  16  10  15      235.18       34.58    176.67 o
   1  11  15      228.07       39.46    107.34 o
   2  11  15      132.04       61.98     89.87 o
   3  11  15     4483.32     4163.07    277.85 o
   4  11  15      306.91      355.01     65.61 o
   5  11  15     3258.47     3172.38    108.07 o
   6  11  15     2203.72     2367.40    100.52 o
   7  11  15        1.06      -41.51     48.42 o
   8  11  15       23.32       54.19     51.99 o
   9  11  15     5318.39     4917.23    255.94 o
  10  11  15      442.69      450.85     91.85 o
  11  11  15     3898.03     3543.34    142.79 o
  12  11  15      298.94      369.66    150.24 o
  13  11  15      852.97      867.28    224.61 o
  14  11  15       97.22      120.86    178.73 o
  15  11  15      234.21      -47.93    181.81 o
  16  11  15      260.75      397.52    215.36 o
   1  12  15     1417.14     1416.01    110.43 o
   2  12  15      625.12      642.02     72.74 o
   3  12  15     4808.48     4882.65    163.81 o
   4  12  15     4218.93     4173.33    156.34 o
   5  12  15     4575.97     4298.00    125.01 o
   6  12  15     2479.30     2330.60    110.29 o
   7  12  15       12.97      139.34     57.12 o
   8  12  15       62.88      128.54     67.51 o
   9  12  15      696.94      850.22     94.46 o
  10  12  15       39.17       91.85     69.73 o
  11  12  15     3181.48     3117.54    159.90 o
  12  12  15       96.18      191.74    195.85 o
  13  12  15       72.91      216.73    198.24 o
  14  12  15        9.39      343.08    206.46 o
  15  12  15      289.18      582.41    220.16 o
   1  13  15      709.22      686.54     77.31 o
   2  13  15     5221.68     5037.97    158.35 o
   3  13  15      908.11      987.60     68.14 o
   4  13  15     4370.77     4315.97    138.78 o
   5  13  15      166.63      177.94     56.80 o
   6  13  15      382.23      558.88     68.77 o
   7  13  15      726.15      838.46     83.54 o
   8  13  15      770.57      783.18    107.09 o
   9  13  15     2438.16     2174.43    133.58 o
  10  13  15      989.19     1059.31    106.07 o
  11  13  15     3230.65     3181.74    189.40 o
  12  13  15     2703.70     2489.87    324.59 o
  13  13  15       19.09      145.52    184.21 o
  14  13  15       13.11      -67.45    175.99 o
  15  13  15      207.79      551.59    237.28 o
   1  14  15        3.59      123.94     91.28 o
   2  14  15      885.57      945.19     98.99 o
   3  14  15     3818.30     3997.82    110.59 o
   4  14  15      445.20      419.70     57.05 o
   5  14  15     1821.86     1840.75     98.17 o
   6  14  15       23.75       82.09     54.92 o
   7  14  15      137.21       48.84     63.29 o
   8  14  15       86.15       42.25     64.91 o
   9  14  15      236.51      396.27     81.01 o
  10  14  15       13.45       96.07     73.88 o
  11  14  15     1101.04     1092.23    245.84 o
  12  14  15       52.86       93.82    184.55 o
  13  14  15      253.58      153.39    208.52 o
  14  14  15       12.88      -13.01    177.02 o
   1  15  15     1698.89     1888.21    115.43 o
   2  15  15      996.18     1038.69     88.02 o
   3  15  15     1987.23     1980.44    100.86 o
   4  15  15     4526.71     4183.15    151.10 o
   5  15  15       10.51       20.74     51.88 o
   6  15  15      299.66      301.17     61.64 o
   7  15  15        0.13       58.95     66.16 o
   8  15  15        6.46       72.58     66.39 o
   9  15  15      227.45      357.38     79.63 o
  10  15  15      903.15      806.67    234.20 o
  11  15  15      403.28       49.99    193.45 o
  12  15  15     1693.31     1142.56    266.38 o
  13  15  15       49.41      168.80    218.79 o
  14  15  15        2.51     -121.21    197.90 o
   1  16  15       79.59      -41.44     64.82 o
   2  16  15       14.53       93.31     55.73 o
   3  16  15      312.48      378.65     63.49 o
   4  16  15      115.48       96.04     55.56 o
   5  16  15       47.81       88.21     69.69 o
   6  16  15      152.33      241.49     96.79 o
   7  16  15      139.29      248.63    106.14 o
   8  16  15       39.20       16.09    179.76 o
   9  16  15       57.20       89.02    187.63 o
  10  16  15      112.72      293.09    195.51 o
  11  16  15      139.43      168.11    201.67 o
  12  16  15      296.15      227.69    214.34 o
  13  16  15      904.48      767.98    267.07 o
   1  17  15      215.60      284.43     79.10 o
   2  17  15        9.23       94.69     72.83 o
   3  17  15      466.85      293.86    242.58 o
   4  17  15      838.12     1095.47    138.35 o
   5  17  15      135.92       77.17     91.85 o
   6  17  15     1644.01     1493.37    205.19 o
   7  17  15      229.23       77.04    185.92 o
   8  17  15      180.45       60.95    189.34 o
   9  17  15       43.03      137.64    205.43 o
  10  17  15      562.36      598.84    229.06 o
  11  17  15      516.15      421.83    233.17 o
  12  17  15     1032.68     1013.82    264.67 o
   1  18  15      306.53      211.66    130.62 o
   2  18  15       54.65       -8.50    162.81 o
   3  18  15      228.21      199.02    122.88 o
   4  18  15       59.52        6.07     98.18 o
   5  18  15      211.29      219.82    185.92 o
   6  18  15      741.55      888.85    242.41 o
   7  18  15      198.97        3.42    194.48 o
   8  18  15       12.75      254.40    218.79 o
   9  18  15       60.87      159.55    202.35 o
  10  18  15     1167.40     1149.41    279.39 o
  11  18  15      135.90      253.71    226.66 o
   1  19  15       26.23     -115.57    115.57 o
   2  19  15      882.21      926.58    320.31 o
   3  19  15       67.14      124.03    146.54 o
   4  19  15      424.98      184.21    194.14 o
   5  19  15       44.69       85.60    193.45 o
   6  19  15      539.89      704.30    241.04 o
   7  19  15        6.64       73.27    198.59 o
   8  19  15      146.82      221.87    217.76 o
   9  19  15       69.04      -90.73    192.42 o
  10  19  15     1976.94     2170.76    337.60 o
   1  20  15       34.29      118.11    125.98 o
   2  20  15      315.52      139.12    132.69 o
   3  20  15       79.56     -107.85    176.33 o
   4  20  15      598.18      741.62    250.97 o
   5  20  15      238.59      266.72    212.28 o
   6  20  15       60.47       47.93    194.82 o
   7  20  15       68.13      228.72    214.34 o
   8  20  15       26.10       73.27    222.90 o
   1  21  15       43.92      221.66    138.45 o
   2  21  15      139.70      218.45    220.16 o
   3  21  15      300.93      259.19    216.39 o
   4  21  15      836.24     1076.14    269.80 o
   5  21  15      571.91      762.85    249.26 o
   6  21  15       47.02      121.21    211.26 o
   7  21  15        1.71     -190.37    190.37 o
   1  22  15        0.99      288.98    215.36 o
   2  22  15      119.58      113.33    214.34 o
   3  22  15     1083.19      920.69    261.24 o
   4  22  15       84.62      249.95    224.95 o
   0   0  16     5040.58     4972.55    268.78 o
   2   0  16     1864.45     1953.40    105.73 o
   4   0  16     1904.62     1933.08    125.80 o
   6   0  16     3496.72     3393.36    139.86 o
   8   0  16     1389.64     1354.21     92.33 o
  10   0  16     5497.41     5858.00    154.91 o
  12   0  16      404.26      420.97    106.60 o
  14   0  16      544.14      596.10    155.45 o
  16   0  16        2.95       15.75    127.37 o
  18   0  16      112.72      139.01    151.34 o
   0   1  16    48714.52    47856.34    815.40 o
   1   1  16      151.87      134.35     46.38 o
   2   1  16    10115.37     9802.63    181.84 o
   3   1  16     2069.98     2244.23     85.19 o
   4   1  16      346.54      426.45     73.36 o
   5   1  16      189.82      122.19     51.55 o
   6   1  16    10369.41    10355.89    150.44 o
   7   1  16      879.45     1045.87     59.98 o
   8   1  16     1959.30     1886.53     72.51 o
   9   1  16      726.65      660.06     52.48 o
  10   1  16       20.40       53.52     45.26 o
  11   1  16     1728.86     1659.94     68.74 o
  12   1  16      625.18      556.64     77.34 o
  13   1  16      316.33       92.02     91.12 o
  14   1  16     1360.27     1553.05    172.39 o
  15   1  16        3.32       -1.75     88.16 o
  16   1  16      619.40      712.45    116.81 o
  17   1  16      268.83      436.50    108.78 o
  18   1  16        7.35      -98.30     98.30 o
   0   2  16     1694.86     1622.09    116.58 o
   1   2  16     1790.39     1783.98     81.46 o
   2   2  16     4124.01     4265.27    118.13 o
   3   2  16       28.33       -6.42     50.17 o
   4   2  16       72.13       58.77     55.20 o
   5   2  16      119.15      132.88     50.15 o
   6   2  16     2355.45     2292.47     77.38 o
   7   2  16     2106.40     2219.06     80.28 o
   8   2  16       63.13      -30.14     39.96 o
   9   2  16      796.03      737.16     60.27 o
  10   2  16      770.77      790.54     60.76 o
  11   2  16     1287.38     1195.12     82.59 o
  12   2  16        7.45       12.65     58.90 o
  13   2  16        3.57       71.80     90.67 o
  14   2  16     1545.89     1542.62    165.72 o
  15   2  16       26.50      -27.25     89.05 o
  16   2  16        1.17      -39.69     92.28 o
  17   2  16       77.41       61.99    100.23 o
  18   2  16       17.92       -0.24     96.04 o
   0   3  16    33948.45    33028.45    832.70 o
   1   3  16     2609.28     2608.26    240.70 o
   2   3  16     6944.17     6458.82    243.39 o
   3   3  16     1714.01     1730.90    109.09 o
   4   3  16     1062.45     1072.60     79.36 o
   5   3  16     4123.90     4068.65    137.83 o
   6   3  16    16046.59    15532.23    193.37 o
   7   3  16     2056.19     1949.18     77.92 o
   8   3  16    12469.26    11724.00    168.92 o
   9   3  16     2569.62     2654.62     88.27 o
  10   3  16      179.69      193.88     45.14 o
  11   3  16       70.57       77.60     56.68 o
  12   3  16     4489.67     3924.94    227.46 o
  13   3  16     1365.29     1130.58    193.45 o
  14   3  16     4332.40     3818.52    189.71 o
  15   3  16      406.01      409.44    103.97 o
  16   3  16     1003.50      828.36    146.03 o
  17   3  16     1245.58     1394.57    143.31 o
  18   3  16      137.55       -2.74    150.31 o
   0   4  16     6932.34     7213.85    323.56 o
   1   4  16        8.67      -37.32     69.36 o
   2   4  16     1114.29     1143.99    107.97 o
   3   4  16       80.01       94.96     63.92 o
   4   4  16       11.03      -21.27     45.12 o
   5   4  16     2412.30     2159.32     86.09 o
   6   4  16     1752.73     1912.51     75.94 o
   7   4  16     8261.63     8437.36    130.92 o
   8   4  16      437.97      576.90     53.04 o
   9   4  16      700.62      730.94     56.72 o
  10   4  16      323.68      328.53     45.85 o
  11   4  16      377.57      521.10     83.30 o
  12   4  16      533.59      475.26    104.28 o
  13   4  16      122.01      564.17    335.37 o
  14   4  16       14.29      -50.33    139.70 o
  15   4  16      230.70      148.28     98.65 o
  16   4  16        7.73        3.58    154.59 o
  17   4  16        9.09        2.65     98.14 o
  18   4  16      102.52       39.03    154.42 o
   0   5  16    15612.59    13736.06    464.28 o
   1   5  16     3386.79     3173.52    228.55 o
   2   5  16      527.06      420.49     78.22 o
   3   5  16       30.27       89.32     53.06 o
   4   5  16     5654.27     5493.18    115.79 o
   5   5  16     2563.12     2527.96     90.47 o
   6   5  16     4874.34     4744.44    101.96 o
   7   5  16     4896.13     4615.31    104.88 o
   8   5  16    11564.88    10774.41    165.29 o
   9   5  16     1418.64     1503.47     70.51 o
  10   5  16       16.45       21.56     52.04 o
  11   5  16       12.88       82.25     57.69 o
  12   5  16      488.99      633.25    124.69 o
  13   5  16      513.24     1581.15    728.95 o
  14   5  16     3776.15     3755.01    292.40 o
  15   5  16      940.08     1050.80    213.31 o
  16   5  16      948.85      675.54    193.11 o
  17   5  16      576.63      473.16    141.07 o
  18   5  16        9.79      170.85    169.14 o
   0   6  16     3087.77     3163.35    232.83 o
   1   6  16      300.73      209.53     84.59 o
   2   6  16      421.50      446.78     97.61 o
   3   6  16     1274.39     1171.59     76.61 o
   4   6  16      379.98      407.29     63.57 o
   5   6  16     2256.34     2351.83     82.07 o
   6   6  16      358.19      303.09     46.89 o
   7   6  16     4410.67     4237.69    102.47 o
   8   6  16      353.30      427.07     52.45 o
   9   6  16      295.64      304.67     55.36 o
  10   6  16        3.18       33.85     46.17 o
  11   6  16      192.44      179.23     55.02 o
  12   6  16      749.68     1047.72    141.37 o
  13   6  16     1822.69     3495.13    275.97 o
  14   6  16      401.07      246.52    162.64 o
  15   6  16     1057.85     1150.09    215.02 o
  16   6  16       33.68      132.51    167.09 o
  17   6  16      275.23      244.81    179.76 o
   0   7  16     1849.49     1683.20    196.88 o
   1   7  16    17072.20    17654.43    393.27 o
   2   7  16      571.76      541.73    101.44 o
   3   7  16      614.85      607.17     64.98 o
   4   7  16     1104.53     1160.97     84.80 o
   5   7  16     5454.30     5419.73    119.18 o
   6   7  16     4245.56     3951.79    106.21 o
   7   7  16     3700.67     3584.44     95.73 o
   8   7  16       98.51       91.54     44.80 o
   9   7  16     1277.76     1354.27     72.53 o
  10   7  16        3.23       85.58     52.92 o
  11   7  16      560.65      689.56     90.14 o
  12   7  16     2526.12     2638.01    245.62 o
  13   7  16      316.90      342.71    133.70 o
  14   7  16       10.59       76.70    151.68 o
  15   7  16     1581.21     2000.94    265.01 o
  16   7  16      381.41      420.11    194.82 o
  17   7  16      649.82      806.33    220.50 o
   0   8  16     3129.83     3042.83    240.02 o
   1   8  16      736.60      834.47    113.77 o
   2   8  16     1490.82     1521.38    136.60 o
   3   8  16     7941.46     7687.66    296.52 o
   4   8  16      475.34      532.60     70.61 o
   5   8  16       27.08       36.28     44.61 o
   6   8  16      115.05      116.56     47.62 o
   7   8  16       53.06       31.18     44.16 o
   8   8  16      588.96      560.34     57.29 o
   9   8  16      209.29      245.27     49.58 o
  10   8  16      130.36      234.93     69.47 o
  11   8  16      392.51      573.88     69.56 o
  12   8  16        6.87      220.40    153.02 o
  13   8  16       96.06      180.15    137.47 o
  14   8  16      760.71     1055.59    223.24 o
  15   8  16      262.07      453.67    194.48 o
  16   8  16      271.09      411.21    206.46 o
  17   8  16       48.52       71.22    189.00 o
   0   9  16      753.48      536.18    152.02 o
   1   9  16     5263.30     5115.44    396.15 o
   2   9  16       21.27      -22.84     85.22 o
   3   9  16     1437.85     1351.93     86.90 o
   4   9  16      101.92      101.49     59.43 o
   5   9  16     1963.82     1922.22     84.41 o
   6   9  16      608.78      595.55     60.74 o
   7   9  16     4037.19     4020.46    113.70 o
   8   9  16       21.52       31.59     45.08 o
   9   9  16     6214.11     5836.85    145.04 o
  10   9  16       17.20      104.63     61.04 o
  11   9  16      213.75      393.15     93.01 o
  12   9  16       21.58      148.66     84.01 o
  13   9  16      691.15      706.60    161.05 o
  14   9  16        6.16      179.41    181.13 o
  15   9  16     2396.14     3052.42    330.41 o
  16   9  16       73.29      -64.71    182.84 o
   0  10  16       83.32       10.96    126.68 o
   1  10  16     1503.69     1366.06    159.90 o
   2  10  16      125.84      -54.07     84.40 o
   3  10  16     3360.06     3187.47    202.42 o
   4  10  16       13.93      -26.32     61.97 o
   5  10  16      100.57      200.05     57.20 o
   6  10  16     1952.13     2022.68     90.19 o
   7  10  16      280.62      263.49     54.15 o
   8  10  16      238.35      184.76     51.91 o
   9  10  16      977.93     1087.86     93.50 o
  10  10  16       44.16      130.08     80.59 o
  11  10  16        1.82       65.47     71.38 o
  12  10  16      327.04      420.30    156.20 o
  13  10  16       12.00     -102.72    158.53 o
  14  10  16       90.08     -121.21    167.09 o
  15  10  16      622.22      903.23    230.43 o
  16  10  16       78.36      278.02    196.19 o
   0  11  16       90.05       24.31    131.14 o
   1  11  16     4107.20     4324.85    245.49 o
   2  11  16        0.77        8.47     90.39 o
   3  11  16     1244.84     1210.54    142.49 o
   4  11  16      392.07      340.20     61.06 o
   5  11  16      297.95      320.44     62.00 o
   6  11  16       56.19       24.61     63.59 o
   7  11  16     3656.58     3846.44    124.43 o
   8  11  16     1565.50     1588.24     93.79 o
   9  11  16     2369.48     2376.22    136.67 o
  10  11  16      980.13     1240.81    107.00 o
  11  11  16      802.46      747.77    100.89 o
  12  11  16      133.55      261.05    129.65 o
  13  11  16     1143.99     1303.83    254.74 o
  14  11  16       30.91      262.27    197.22 o
  15  11  16      602.71      711.49    226.66 o
  16  11  16      260.93      463.60    235.57 o
   0  12  16     2033.82     2299.16    252.00 o
   1  12  16      727.70      688.68     71.22 o
   2  12  16       64.26      -92.84     92.84 o
   3  12  16       88.27      139.86    102.95 o
   4  12  16      153.16       43.76     54.00 o
   5  12  16       22.48        9.70     67.92 o
   6  12  16      104.26      214.24     57.85 o
   7  12  16     1090.25     1087.18     81.92 o
   8  12  16       71.29      139.03     73.68 o
   9  12  16      182.33      177.03     69.16 o
  10  12  16     3148.42     2776.22    151.93 o
  11  12  16       35.95      197.29     75.32 o
  12  12  16      591.90      601.92    212.63 o
  13  12  16        1.76       80.80    174.62 o
  14  12  16      941.70      476.95    212.63 o
  15  12  16      481.44      601.24    224.95 o
   0  13  16      117.93      174.80     83.89 o
   1  13  16      992.53     1169.03    107.37 o
   2  13  16      257.98      253.71    112.45 o
   3  13  16        3.58      -19.99     67.26 o
   4  13  16       65.38      -29.99     51.88 o
   5  13  16     5310.07     5325.82    175.41 o
   6  13  16      543.75      442.30     66.80 o
   7  13  16      630.58      794.10     88.88 o
   8  13  16     1727.15     1775.21    147.96 o
   9  13  16      743.52      839.38     98.95 o
  10  13  16      299.33      246.47    137.59 o
  11  13  16        8.35      110.37     83.40 o
  12  13  16      580.03      331.43    206.80 o
  13  13  16     1138.43      956.64    247.55 o
  14  13  16      146.87       14.38    199.96 o
  15  13  16      371.66      401.97    230.43 o
   0  14  16      207.27      305.83     71.97 o
   1  14  16      206.74      239.41     57.79 o
   2  14  16     1137.39     1310.80    137.31 o
   3  14  16      678.28      661.27     75.95 o
   4  14  16      298.48      355.42     64.60 o
   5  14  16      156.52      132.90     56.15 o
   6  14  16       23.03      118.86     55.62 o
   7  14  16      770.55      524.06     80.91 o
   8  14  16       37.10       38.49     69.14 o
   9  14  16       15.37       90.73    114.75 o
  10  14  16      625.19      643.35    105.34 o
  11  14  16      244.75      161.95    201.67 o
  12  14  16      383.46      228.03    204.75 o
  13  14  16        5.34      -18.49    179.41 o
  14  14  16     1348.42     1402.09    284.87 o
   0  15  16     6467.88     7154.27    396.15 o
   1  15  16      127.90      113.90    108.35 o
   2  15  16     4171.12     4444.85    134.78 o
   3  15  16       28.91       20.80     62.57 o
   4  15  16      147.53      241.84     59.13 o
   5  15  16      384.07      337.67     63.99 o
   6  15  16     2100.51     2202.64    109.81 o
   7  15  16      827.40     1083.94    111.97 o
   8  15  16     1361.42     1441.06    117.12 o
   9  15  16       40.34      212.47     81.51 o
  10  15  16      226.34      176.67    194.48 o
  11  15  16       49.09      -13.70    191.40 o
  12  15  16        8.73       95.87    196.19 o
  13  15  16      459.17      586.86    242.41 o
   0  16  16      452.91      501.60    186.60 o
   1  16  16      415.84      305.03    123.94 o
   2  16  16      918.86      893.49     79.78 o
   3  16  16      471.96      394.72     84.71 o
   4  16  16        6.75      -67.39     67.39 o
   5  16  16        4.28       29.85     69.44 o
   6  16  16      163.58      245.61    110.13 o
   7  16  16      213.43      124.93    100.38 o
   8  16  16       17.01     -168.11    168.11 o
   9  16  16      209.16       39.03    186.95 o
  10  16  16       23.16       -0.34    192.42 o
  11  16  16       22.39      -13.01    192.77 o
  12  16  16        2.26     -182.15    182.15 o
   0  17  16     4292.42     4225.80    337.94 o
   1  17  16      571.41      481.04    135.18 o
   2  17  16     2249.51     2379.05    203.60 o
   3  17  16       19.52       93.26    112.90 o
   4  17  16        0.66      -72.17    164.78 o
   5  17  16       54.65       26.74    136.98 o
   6  17  16     2639.78     2568.62    323.56 o
   7  17  16      114.86      390.33    205.09 o
   8  17  16     2361.32     2689.14    338.63 o
   9  17  16      115.40      245.84    204.41 o
  10  17  16      258.77      118.13    207.15 o
  11  17  16       28.26      269.12    214.68 o
  12  17  16      852.30      813.18    258.85 o
   0  18  16      545.45      458.80    196.19 o
   1  18  16     1821.06     1414.42    196.02 o
   2  18  16       75.73      248.24    127.11 o
   3  18  16        0.89       74.15    121.48 o
   4  18  16       90.68      225.73    123.64 o
   5  18  16      683.08      747.78    236.93 o
   6  18  16      467.32      602.61    222.55 o
   7  18  16      115.98       26.36    195.51 o
   8  18  16       92.55      131.82    203.38 o
   9  18  16      291.60      228.72    209.20 o
  10  18  16      183.71      593.36    244.13 o
  11  18  16       56.22      -90.05    197.90 o
   0  19  16      508.41      651.23    220.84 o
   1  19  16       15.22      -72.26    122.87 o
   2  19  16        6.43       57.05    117.56 o
   3  19  16       63.82       53.33    208.00 o
   4  19  16       39.58        2.05    183.52 o
   5  19  16        5.57      170.17    202.35 o
   6  19  16     1193.84     1423.66    287.27 o
   7  19  16       73.12      177.02    215.02 o
   8  19  16     1077.26     1092.91    266.72 o
   9  19  16       49.13     -127.37    187.29 o
   0  20  16       63.28       86.63    185.23 o
   1  20  16      823.67      803.59    158.43 o
   2  20  16        7.06       10.49    121.73 o
   3  20  16       11.24      -54.10    182.84 o
   4  20  16        1.49       20.20    194.48 o
   5  20  16      229.89      300.62    229.06 o
   6  20  16       28.43      -40.06    200.98 o
   7  20  16        3.64      -72.59    206.12 o
   8  20  16      521.31      677.59    246.52 o
   0  21  16      941.50      957.67    254.74 o
   1  21  16        7.30       64.73    129.95 o
   2  21  16        4.70       61.29    194.48 o
   3  21  16      158.28      187.63    204.75 o
   4  21  16      683.16      645.75    255.42 o
   5  21  16      867.88      676.57    261.93 o
   6  21  16      359.15      823.45    261.59 o
   0  22  16       49.29      187.97    201.33 o
   1  22  16        0.27      262.96    218.45 o
   2  22  16      154.04      439.29    226.66 o
   3  22  16       25.52      310.55    233.17 o
   2   0  17    15420.27    15366.07    287.35 o
   4   0  17     6544.35     6053.50    173.41 o
   6   0  17       71.58       71.14     57.52 o
   8   0  17      251.05      217.38     64.11 o
  10   0  17      193.78      129.86     80.38 o
  12   0  17     5849.82     5356.45    284.18 o
  14   0  17      601.43      404.71    157.16 o
  16   0  17      311.54      490.99    160.92 o
  18   0  17      590.12      500.23    181.13 o
   1   1  17     1487.33     1437.11     68.48 o
   2   1  17      731.38      650.01     60.23 o
   3   1  17      306.07      242.26     51.88 o
   4   1  17     6273.63     5727.31    131.02 o
   5   1  17        6.55      -53.42     53.42 o
   6   1  17     4452.57     4310.19    100.06 o
   7   1  17       39.00       12.81     39.36 o
   8   1  17      382.53      329.43     48.58 o
   9   1  17      192.95      165.54     45.65 o
  10   1  17     2907.01     2806.91     91.10 o
  11   1  17        9.57       42.37     48.45 o
  12   1  17     2040.47     1974.74    115.19 o
  13   1  17      591.90      655.78    114.27 o
  14   1  17     1866.89     1845.30    165.38 o
  15   1  17        2.14       25.70     92.20 o
  16   1  17       38.49      -37.78     95.82 o
  17   1  17        0.16       -3.02    156.82 o
  18   1  17      987.45      961.17    136.55 o
   1   2  17     2676.75     2545.94     78.57 o
   2   2  17     3763.94     3371.83    109.26 o
   3   2  17     2524.80     2514.46    105.29 o
   4   2  17     6716.29     6355.99    154.69 o
   5   2  17      207.67      143.13     53.46 o
   6   2  17     3087.57     3024.65     88.81 o
   7   2  17     2679.65     2689.33     86.71 o
   8   2  17      111.58       97.18     44.69 o
   9   2  17     3419.02     3388.66     98.25 o
  10   2  17      961.90     1053.61     67.42 o
  11   2  17       71.48      147.69     52.12 o
  12   2  17      708.17      793.66    101.04 o
  13   2  17        1.19      -36.23     94.53 o
  14   2  17       11.60       59.48     97.44 o
  15   2  17      308.63      222.40    103.91 o
  16   2  17      335.48      243.45    108.51 o
  17   2  17      274.98      212.56    228.89 o
  18   2  17      305.15      288.39    112.96 o
   1   3  17     1145.34     1486.74    128.19 o
   2   3  17     1796.64     1380.79    103.98 o
   3   3  17       99.17       10.84    108.25 o
   4   3  17     2208.46     2094.14    121.39 o
   5   3  17     2285.59     2284.97     97.82 o
   6   3  17     4505.85     4551.59    103.89 o
   7   3  17       90.40       53.68     45.33 o
   8   3  17     2054.82     2081.95     84.47 o
   9   3  17      157.86      179.68     55.57 o
  10   3  17      800.12      719.55     61.68 o
  11   3  17      699.46      880.48     79.60 o
  12   3  17     1767.94     1852.61    141.85 o
  13   3  17      205.17      185.67    107.51 o
  14   3  17      764.32      958.59    129.72 o
  15   3  17       68.65       61.46     97.98 o
  16   3  17      129.53       58.25     98.96 o
  17   3  17       50.25      166.64    104.52 o
  18   3  17      500.54      256.45    173.59 o
   1   4  17     1411.77     1340.97    124.37 o
   2   4  17     2915.47     2950.23    134.87 o
   3   4  17    11346.45    11691.44    254.14 o
   4   4  17     4592.44     4161.09    104.60 o
   5   4  17     3675.90     3428.95    102.17 o
   6   4  17      658.45      692.01     55.77 o
   7   4  17      812.26      838.89     58.06 o
   8   4  17     2629.12     2518.47     82.55 o
   9   4  17      345.15      298.42     48.97 o
  10   4  17     4119.89     3810.95     97.18 o
  11   4  17     3790.42     4004.67    119.35 o
  12   4  17       91.94      245.95    266.72 o
  13   4  17      214.99      343.76    165.03 o
  14   4  17       19.37     -124.97    144.49 o
  15   4  17       62.22       70.04     96.74 o
  16   4  17      689.83      832.74    126.23 o
  17   4  17     1672.32     1569.08    154.06 o
   1   5  17     6618.79     7003.26    232.51 o
   2   5  17     3092.55     2874.66    180.68 o
   3   5  17     1537.73     1499.18    120.20 o
   4   5  17      737.33      669.09     54.73 o
   5   5  17     1944.00     2078.85     87.57 o
   6   5  17     3186.71     3237.31     88.64 o
   7   5  17     3883.22     3659.26     97.40 o
   8   5  17     1072.03      988.06     62.67 o
   9   5  17      305.90      233.20     51.47 o
  10   5  17       55.18      135.43     43.69 o
  11   5  17     4732.81     4777.61    124.74 o
  12   5  17      155.54      495.31    344.45 o
  13   5  17      441.76      576.93    179.76 o
  14   5  17       64.23      -23.97    147.23 o
  15   5  17      235.36       67.79    163.66 o
  16   5  17      194.51      274.03    105.39 o
  17   5  17      173.38      236.50    114.15 o
   1   6  17      181.69      131.55     89.58 o
   2   6  17      558.05      527.26    102.59 o
   3   6  17    10196.50     9613.93    234.07 o
   4   6  17     4714.27     4776.13    134.41 o
   5   6  17    14847.72    14364.26    222.27 o
   6   6  17      899.00      954.92     61.21 o
   7   6  17     1312.97     1358.76     70.88 o
   8   6  17     6249.84     5967.07    123.64 o
   9   6  17     3438.79     3191.69     90.30 o
  10   6  17     1471.39     1711.35     86.11 o
  11   6  17     4100.77     3998.73    135.04 o
  12   6  17      717.68      843.89    156.63 o
  13   6  17     1390.67     3143.84    248.58 o
  14   6  17        0.67        7.88    156.82 o
  15   6  17        1.68       57.18    166.74 o
  16   6  17        1.65     -141.75    141.75 o
  17   6  17     1591.77     1673.61    259.88 o
   1   7  17     1038.60     1274.24    132.78 o
   2   7  17      765.07      896.65    117.71 o
   3   7  17     3510.11     3651.69    112.45 o
   4   7  17     2587.72     2324.85    114.26 o
   5   7  17     2017.24     1989.54     94.42 o
   6   7  17      217.19      265.00     47.72 o
   7   7  17     3552.55     3260.27     94.05 o
   8   7  17      125.40      134.94     45.85 o
   9   7  17      106.12      149.73     47.43 o
  10   7  17        6.42       90.53     48.52 o
  11   7  17     2454.88     2657.96    149.14 o
  12   7  17      347.10      582.35    141.86 o
  13   7  17     2088.64     1987.27    212.93 o
  14   7  17       87.39      101.69    159.90 o
  15   7  17       68.56       64.71    174.62 o
  16   7  17       89.04      102.38    174.28 o
  17   7  17      658.58      734.77    217.42 o
   1   8  17      490.42      577.19    110.46 o
   2   8  17     2099.54     2129.74    161.28 o
   3   8  17    12061.28    11105.87    354.39 o
   4   8  17        3.70      -14.42     55.15 o
   5   8  17     3890.36     3821.86    104.88 o
   6   8  17      509.39      461.18     68.27 o
   7   8  17     2609.42     2353.22     86.03 o
   8   8  17      857.13      894.35     64.79 o
   9   8  17      712.00      896.37     65.85 o
  10   8  17      298.69      471.41     66.03 o
  11   8  17     1285.46     1785.10    118.59 o
  12   8  17      139.03      392.01    178.35 o
  13   8  17     1688.35     2118.57    218.89 o
  14   8  17       66.24       73.27    170.85 o
  15   8  17      365.80      293.43    190.03 o
  16   8  17       33.86      -57.18    178.73 o
   1   9  17      588.99      748.59    119.61 o
   2   9  17     1309.87     1474.12    144.66 o
   3   9  17     4748.48     4515.55    130.80 o
   4   9  17      540.71      505.04     72.59 o
   5   9  17     3429.95     3639.87    105.32 o
   6   9  17      641.75      550.77     62.45 o
   7   9  17      989.44     1188.43     76.48 o
   8   9  17       31.81       37.20     45.59 o
   9   9  17     1409.76     1620.56     93.78 o
  10   9  17       67.18      164.34     63.37 o
  11   9  17     1131.88     1305.66    102.71 o
  12   9  17        5.09      112.37    129.63 o
  13   9  17      206.41      239.34    198.59 o
  14   9  17       40.63       23.63    170.85 o
  15   9  17       34.49      321.16    206.12 o
  16   9  17      148.66      -59.23    173.25 o
   1  10  17        6.42       85.84     92.92 o
   2  10  17      610.34      697.46    119.78 o
   3  10  17      957.40      925.75     76.25 o
   4  10  17      374.76      252.70     66.47 o
   5  10  17     2556.24     2359.34     92.45 o
   6  10  17      325.48      277.35     55.33 o
   7  10  17      391.68      401.94     59.03 o
   8  10  17       25.11       88.99     50.32 o
   9  10  17     1019.33     1163.82     93.07 o
  10  10  17       23.06      105.86     81.27 o
  11  10  17     2436.45     2805.59    186.35 o
  12  10  17      589.69      736.75    163.82 o
  13  10  17      683.07      568.03    220.50 o
  14  10  17       10.63      189.34    187.63 o
  15  10  17      360.25      709.78    234.54 o
  16  10  17      151.21       97.58    200.64 o
   1  11  17      520.35      516.53    119.01 o
   2  11  17      147.92       20.01     97.28 o
   3  11  17     1349.68     1416.21     90.47 o
   4  11  17       15.82      -22.20     45.11 o
   5  11  17       15.79       74.01     46.96 o
   6  11  17     1740.67     1907.28     89.50 o
   7  11  17       67.15      100.07     49.87 o
   8  11  17     1141.93     1177.75     91.28 o
   9  11  17     2163.30     2211.55    119.39 o
  10  11  17        6.01       61.53     67.07 o
  11  11  17      867.98     1094.93    111.18 o
  12  11  17       48.59        7.88    174.28 o
  13  11  17       12.57       35.95    186.26 o
  14  11  17       22.70      -25.34    177.70 o
  15  11  17        1.73       20.89    198.24 o
   1  12  17     2087.06     1930.36    173.03 o
   2  12  17     2028.45     1786.52    224.27 o
   3  12  17     1807.27     1788.91    165.79 o
   4  12  17       83.87       71.69     54.79 o
   5  12  17      354.64      352.44     63.89 o
   6  12  17        0.88        7.28     56.78 o
   7  12  17      266.25      219.25     60.49 o
   8  12  17      171.62      160.42     76.55 o
   9  12  17     2217.97     2102.49    134.35 o
  10  12  17     1150.60     1403.53    119.91 o
  11  12  17     4105.23     4163.79    214.25 o
  12  12  17     2783.52     2541.91    317.40 o
  13  12  17        4.72       -4.45    195.51 o
  14  12  17      573.30      852.90    242.76 o
  15  12  17        4.64     -174.62    174.62 o
   1  13  17        0.92      -70.02     99.86 o
   2  13  17       12.92       34.64    102.76 o
   3  13  17     1126.00     1233.80    124.16 o
   4  13  17      125.83       74.52     57.52 o
   5  13  17     1545.02     1518.27     94.66 o
   6  13  17      339.75      321.95     64.47 o
   7  13  17      718.14      742.51     75.79 o
   8  13  17      107.72      242.03     72.25 o
   9  13  17      129.01      206.03     74.65 o
  10  13  17      190.46      139.57     76.75 o
  11  13  17     2189.54     2186.15    201.37 o
  12  13  17      222.94      430.04    214.34 o
  13  13  17      203.58      173.59    208.52 o
  14  13  17      143.90      -35.27    178.39 o
   1  14  17      103.36       80.34    110.45 o
   2  14  17      482.98      335.48    123.38 o
   3  14  17     4155.37     4022.65    185.92 o
   4  14  17     2938.44     3091.52    118.42 o
   5  14  17       70.75       97.07     56.03 o
   6  14  17       29.99      124.55     56.47 o
   7  14  17       35.67      110.09     67.82 o
   8  14  17       57.70      149.55     69.84 o
   9  14  17      862.83      992.00    105.62 o
  10  14  17      777.78      817.70    110.99 o
  11  14  17     1200.72      979.91    158.20 o
  12  14  17      895.43      882.00    237.62 o
  13  14  17       17.53       68.48    208.17 o
  14  14  17        3.82     -141.75    200.98 o
   1  15  17      274.69      395.60    128.72 o
   2  15  17      707.11      806.50    100.80 o
   3  15  17     1752.57     1638.52    100.31 o
   4  15  17      186.26      225.22     61.66 o
   5  15  17     1324.96     1359.77     92.20 o
   6  15  17      242.25      253.23    111.88 o
   7  15  17      104.63      178.41     73.99 o
   8  15  17        3.78       45.81     79.96 o
   9  15  17      221.42      254.37    120.89 o
  10  15  17      476.95      398.79    127.18 o
  11  15  17      622.73      423.54    234.54 o
  12  15  17        5.89      381.77    228.38 o
  13  15  17     1015.77      700.88    245.15 o
   1  16  17       88.90      -40.11    111.79 o
   2  16  17     1699.73     1829.49    131.44 o
   3  16  17      562.32      613.64     91.10 o
   4  16  17      944.20      985.34    100.53 o
   5  16  17      417.21      417.25     85.43 o
   6  16  17     1186.47     1238.28    134.96 o
   7  16  17      324.14      403.68    213.31 o
   8  16  17      362.42      418.40    209.54 o
   9  16  17      398.32      561.18    222.21 o
  10  16  17      152.49      194.14    198.93 o
  11  16  17       45.41       71.90    200.98 o
  12  16  17      707.43      828.93    254.40 o
   1  17  17        9.04     -108.17    108.17 o
   2  17  17      437.58      423.31    138.71 o
   3  17  17       48.71      -21.73    123.27 o
   4  17  17      366.29      322.46    116.09 o
   5  17  17        5.74       86.28    186.26 o
   6  17  17      502.35      635.14    227.69 o
   7  17  17       56.14      168.11    200.30 o
   8  17  17        2.52        0.00    186.60 o
   9  17  17      120.16      227.69    218.10 o
  10  17  17      771.88      663.55    252.00 o
  11  17  17      202.35      207.83    212.97 o
   1  18  17      258.89      357.25    180.27 o
   2  18  17      177.37      127.78    126.57 o
   3  18  17       97.58       74.74    123.92 o
   4  18  17      700.74      608.43    228.03 o
   5  18  17      105.74      292.06    200.64 o
   6  18  17     1239.95     1209.33    262.96 o
   7  18  17       62.07      169.48    222.90 o
   8  18  17      111.09      165.38    211.26 o
   9  18  17       14.96      217.76    212.97 o
  10  18  17     1305.78      971.36    269.46 o
   1  19  17       58.23      178.47    131.05 o
   2  19  17        2.52       58.15    131.31 o
   3  19  17        3.89       12.66    159.90 o
   4  19  17      158.14      160.24    189.68 o
   5  19  17      171.16      160.24    200.98 o
   6  19  17       27.95      341.36    221.18 o
   7  19  17      157.21       26.36    188.66 o
   8  19  17        7.06      156.13    209.89 o
   9  19  17       71.34     -190.37    190.37 o
   1  20  17       21.36     -120.52    120.52 o
   2  20  17       50.49      172.58    134.06 o
   3  20  17      149.77      233.85    204.75 o
   4  20  17      534.64      903.57    263.98 o
   5  20  17        0.76     -106.83    191.74 o
   6  20  17      191.29       53.07    203.72 o
   7  20  17        4.49     -128.05    193.11 o
   1  21  17      171.89      157.97    132.81 o
   2  21  17       20.07       43.14    192.77 o
   3  21  17        3.75      263.98    211.94 o
   4  21  17       18.03      216.05    214.34 o
   5  21  17       13.09      -88.68    196.88 o
   0   0  18    47032.37    43568.67    773.38 o
   2   0  18    18772.33    17908.63    323.21 o
   4   0  18     2293.73     2304.56    121.06 o
   6   0  18    28169.91    28105.54    461.29 o
   8   0  18     5649.04     5830.64    160.64 o
  10   0  18      139.16      194.82     66.47 o
  12   0  18      469.30      615.62    162.98 o
  14   0  18     4382.11     4372.68    292.74 o
  16   0  18     3478.34     3062.35    274.26 o
   0   1  18     1398.48     1606.65    100.94 o
   1   1  18      509.50      453.95     52.47 o
   2   1  18      250.59      208.17     48.93 o
   3   1  18       25.33      -38.94     42.20 o
   4   1  18      194.77      191.95     49.81 o
   5   1  18      443.89      416.12     63.44 o
   6   1  18     2078.38     2346.94     84.67 o
   7   1  18      109.32       83.57     42.88 o
   8   1  18       78.27       89.50     45.01 o
   9   1  18      640.38      553.45     54.54 o
  10   1  18       95.68       55.85     44.40 o
  11   1  18       19.99      -24.57     49.97 o
  12   1  18      316.36      377.12    108.85 o
  13   1  18        9.43       84.11     99.81 o
  14   1  18     2689.46     2352.96    174.30 o
  15   1  18      353.48      180.49    104.99 o
  16   1  18       20.71       30.17    101.92 o
  17   1  18      365.26      443.82    119.48 o
   0   2  18    18925.06    17576.18    368.18 o
   1   2  18     1317.36     1102.70     62.43 o
   2   2  18     5565.13     5339.56    124.30 o
   3   2  18      856.15      823.52     78.87 o
   4   2  18     1508.09     1445.15     95.40 o
   5   2  18     1094.74     1085.03     88.18 o
   6   2  18     6770.55     6522.55    133.33 o
   7   2  18       13.59      -24.00     42.16 o
   8   2  18     7059.63     6703.48    130.45 o
   9   2  18        2.26      -45.88     45.88 o
  10   2  18      739.27      772.80     59.05 o
  11   2  18      242.70      281.36     58.02 o
  12   2  18      103.28        6.40     95.94 o
  13   2  18      159.82      162.01    142.26 o
  14   2  18     3914.64     4096.22    203.51 o
  15   2  18      176.56      207.44    182.84 o
  16   2  18     1373.62     1174.99    145.83 o
  17   2  18      100.12      171.35    109.40 o
   0   3  18       69.59      119.49    124.29 o
   1   3  18      211.85      145.10     94.33 o
   2   3  18       83.55       -5.51     66.23 o
   3   3  18        1.17       -5.88     64.74 o
   4   3  18      496.75      523.67     84.44 o
   5   3  18       11.72      -39.89     52.89 o
   6   3  18      114.02      110.92     47.36 o
   7   3  18      457.74      318.79     52.89 o
   8   3  18      327.37      351.37     54.60 o
   9   3  18     2150.57     2069.14    116.34 o
  10   3  18     1025.15      987.07     71.97 o
  11   3  18       63.75      104.55     51.91 o
  12   3  18        1.27       97.72    305.58 o
  13   3  18     1749.56     1596.72    249.60 o
  14   3  18       23.77      -84.08     98.63 o
  15   3  18       57.13       31.16     99.44 o
  16   3  18       96.86       92.64    104.98 o
  17   3  18      105.94       75.45    107.79 o
   0   4  18      589.02      528.65    149.28 o
   1   4  18      151.93       31.16     80.08 o
   2   4  18     2335.50     2391.28    129.79 o
   3   4  18      339.78      287.05     79.08 o
   4   4  18       26.39       -1.56     45.93 o
   5   4  18     2416.70     2337.97     91.69 o
   6   4  18     3604.86     3254.12     90.50 o
   7   4  18     4435.91     4475.72    116.00 o
   8   4  18     8631.03     8457.30    139.35 o
   9   4  18     2613.54     2647.24     87.40 o
  10   4  18      176.23      206.04     50.98 o
  11   4  18       33.36      160.61     57.07 o
  12   4  18     1540.29     2237.01    510.33 o
  14   4  18      619.39      498.23    121.04 o
  15   4  18      146.71      202.03    110.95 o
  16   4  18       65.33      -16.89    107.68 o
  17   4  18      184.21      283.83    119.43 o
   0   5  18     6834.71     6686.22    331.43 o
   1   5  18      116.57       98.70     87.66 o
   2   5  18      887.88      893.06     99.70 o
   3   5  18     2437.12     2393.54    141.44 o
   4   5  18      251.29      129.22     89.13 o
   5   5  18      792.22      788.21     65.90 o
   6   5  18      102.98       56.62     43.27 o
   7   5  18        0.50       47.63     44.70 o
   8   5  18      245.53      247.56     47.91 o
   9   5  18      607.08      687.22     57.60 o
  10   5  18        2.33      121.99     50.06 o
  11   5  18       57.69      158.78     66.53 o
  14   5  18      217.52      -34.58    146.54 o
  15   5  18      490.14      279.05    182.84 o
  16   5  18      106.40       94.06    109.92 o
  17   5  18      446.33      463.64    124.85 o
   0   6  18     4477.67     5027.33    299.93 o
   1   6  18    21545.84    21815.94    644.89 o
   2   6  18     1338.55     1381.35    117.01 o
   3   6  18        1.80       37.51     76.97 o
   4   6  18        0.39        9.35     59.52 o
   5   6  18     2948.57     2785.58    131.56 o
   6   6  18     3961.38     4001.40     97.81 o
   7   6  18     8694.91     8241.64    142.95 o
   8   6  18      320.45      456.45     55.59 o
   9   6  18     4478.26     4295.35    110.86 o
  10   6  18      106.74      303.40     68.69 o
  11   6  18      102.16      323.49     97.48 o
  12   6  18     1257.38     1239.95    178.24 o
  14   6  18      956.91      816.26    207.49 o
  15   6  18     2303.52     2502.54    297.54 o
  16   6  18      496.90      646.78    198.93 o
  17   6  18     1093.50     1353.82    254.74 o
   0   7  18     3180.36     2970.25    249.95 o
   1   7  18     1196.00     1357.80    276.14 o
   2   7  18     5014.01     5199.37    218.04 o
   3   7  18      551.86      672.98    105.09 o
   4   7  18      940.72     1007.15     84.30 o
   5   7  18      122.24       44.66     70.04 o
   6   7  18     2277.19     2188.29     80.59 o
   7   7  18      815.05      914.32     64.42 o
   8   7  18     2834.86     2950.04     93.84 o
   9   7  18      806.43      834.93     65.01 o
  10   7  18        3.46      116.17     52.95 o
  11   7  18        8.37      205.33     71.73 o
  12   7  18        1.01       26.37    120.27 o
  13   7  18       92.73      181.46    199.27 o
  14   7  18      307.96      434.15    192.42 o
  15   7  18        0.39      -83.20    166.06 o
  16   7  18        6.14      125.66    187.29 o
   0   8  18     3474.70     3299.28    265.35 o
   1   8  18    13962.21    14284.84    364.86 o
   2   8  18     1405.68     1642.08    152.24 o
   3   8  18     2576.99     2880.88    203.13 o
   4   8  18        2.09      -57.13     57.13 o
   5   8  18     3929.71     4203.61    134.35 o
   6   8  18       21.06       -7.39     46.77 o
   7   8  18     3642.49     3514.25     98.29 o
   8   8  18       69.47      207.45     48.38 o
   9   8  18     4186.34     4272.37    110.56 o
  10   8  18       49.88      267.98     73.72 o
  11   8  18      698.51      842.97    100.60 o
  12   8  18        8.16      107.74    121.82 o
  13   8  18     1331.87     1685.70    207.27 o
  14   8  18     1005.26     1285.00    245.15 o
  15   8  18     1782.49     2045.10    287.95 o
  16   8  18      330.38      102.72    185.58 o
   0   9  18     5077.30     5645.69    341.02 o
   1   9  18        1.78      -53.83     89.73 o
   2   9  18      957.16     1012.33    134.46 o
   3   9  18     1152.62     1295.64    124.10 o
   4   9  18       89.34      142.52     59.20 o
   5   9  18     6144.72     5912.88    129.14 o
   6   9  18     4545.31     4535.77    127.91 o
   7   9  18      465.74      548.99     63.05 o
   8   9  18       70.69      110.46     50.10 o
   9   9  18      718.01      808.22     95.29 o
  10   9  18       24.02      243.39     92.55 o
  11   9  18      180.36      266.96     99.39 o
  12   9  18       20.34       97.35    129.13 o
  13   9  18      355.07      348.90    196.88 o
  14   9  18        2.93     -161.95    161.95 o
  15   9  18      104.81      156.82    193.79 o
  16   9  18       24.53      269.12    206.12 o
   0  10  18       93.07      -64.37    139.70 o
   1  10  18     2346.02     2667.35    187.33 o
   2  10  18      411.17      377.17    208.17 o
   3  10  18      807.75      782.44    113.76 o
   4  10  18     1959.58     1982.02    104.14 o
   5  10  18       58.00      103.69     50.47 o
   6  10  18      284.11      354.80     57.39 o
   7  10  18      216.35      417.23     58.47 o
   8  10  18       23.04       89.40     60.33 o
   9  10  18     3058.75     3309.78    135.64 o
  10  10  18      107.41      132.85     72.05 o
  11  10  18       25.16       59.42    120.28 o
  12  10  18      351.26      572.21    160.34 o
  13  10  18     2125.54     1759.21    286.92 o
  14  10  18       36.94      129.77    177.70 o
  15  10  18     1050.55     1426.40    272.54 o
   0  11  18     1040.58     1228.16    209.54 o
   1  11  18      138.37      175.36    108.15 o
   2  11  18       33.50      199.08    108.28 o
   3  11  18     1351.51     1239.17    131.14 o
   4  11  18       15.12       37.12     49.91 o
   5  11  18     2204.68     2209.96     91.88 o
   6  11  18      954.96      821.19     72.80 o
   7  11  18      239.31      287.84     56.48 o
   8  11  18      195.76      240.03     72.43 o
   9  11  18      950.50      872.87     98.03 o
  10  11  18       95.18      195.20     74.43 o
  11  11  18      417.73      473.25    377.14 o
  12  11  18     1009.43     1434.28    274.26 o
  13  11  18     1033.55      701.56    233.85 o
  14  11  18        4.88      246.86    204.41 o
  15  11  18        9.89      146.54    204.41 o
   0  12  18     1493.39     1443.52    230.77 o
   1  12  18      246.98      207.57    112.93 o
   2  12  18      201.22      267.22    111.96 o
   3  12  18       25.39      120.73     54.13 o
   4  12  18      243.08      237.01     52.94 o
   5  12  18       18.71       28.78     56.99 o
   6  12  18       62.17       75.52     59.25 o
   7  12  18     1647.59     1970.54    106.06 o
   8  12  18      785.78      804.49     93.16 o
   9  12  18      345.25      545.52    107.14 o
  10  12  18        4.98      147.95     73.02 o
  11  12  18      135.39       72.93    201.67 o
  12  12  18       63.68      -10.61    187.29 o
  13  12  18      626.43      601.24    232.14 o
  14  12  18      202.80     -127.03    189.68 o
   0  13  18      661.29      630.69    179.41 o
   1  13  18      492.88      492.31    125.74 o
   2  13  18      199.75      -24.24    102.57 o
   3  13  18      228.11       73.57    100.55 o
   4  13  18      730.49      751.93     78.63 o
   5  13  18     3492.40     3335.31    121.99 o
   6  13  18      516.60      559.08     71.43 o
   7  13  18        6.50       66.77     79.86 o
   8  13  18       29.28      178.61     70.45 o
   9  13  18       55.70       42.14    102.24 o
  10  13  18      291.00      295.12     92.96 o
  11  13  18      296.34      406.42    206.80 o
  12  13  18       15.41      -57.18    194.82 o
  13  13  18      212.38      624.18    221.53 o
  14  13  18      933.90      874.47    253.71 o
   0  14  18     4807.54     5104.03    361.57 o
   1  14  18     1112.80     1153.16    159.56 o
   2  14  18     2946.23     2823.33    277.17 o
   3  14  18        4.76      -56.61     56.61 o
   4  14  18     1233.09     1305.31     91.08 o
   5  14  18     2120.21     2138.62    110.20 o
   6  14  18     3237.16     3445.91    128.77 o
   7  14  18     2130.72     2181.46    131.38 o
   8  14  18      798.46      723.50     98.25 o
   9  14  18       47.86      149.81     84.86 o
  10  14  18      298.86      257.80     86.54 o
  11  14  18       11.16      -97.58    181.47 o
  12  14  18      126.91      216.73    207.49 o
  13  14  18      271.49      333.15    231.80 o
   0  15  18     1549.56     1590.41    248.23 o
   1  15  18     1853.30     1887.90    187.36 o
   2  15  18       11.77       46.34    117.64 o
   3  15  18       67.10      -47.14     68.26 o
   4  15  18      630.00      580.87     73.47 o
   5  15  18     1027.72     1059.58     87.30 o
   6  15  18      672.57      774.50     92.98 o
   7  15  18        2.86       69.40     68.39 o
   8  15  18      597.21      511.17    129.84 o
   9  15  18        0.91      -13.23    109.70 o
  10  15  18      467.32      510.85    222.90 o
  11  15  18       77.98     -187.63    187.63 o
  12  15  18       66.66      293.09    231.46 o
   0  16  18     1413.27     1648.27    258.51 o
   1  16  18     2047.61     2255.25    205.06 o
   2  16  18     1783.06     1802.68    135.82 o
   3  16  18      466.26      470.44     96.42 o
   4  16  18      843.31     1030.87    111.57 o
   5  16  18      947.48      888.38    102.17 o
   6  16  18     2334.92     2674.42    331.43 o
   7  16  18      308.60      347.18    217.42 o
   8  16  18     2195.73     2004.02    310.89 o
   9  16  18       88.90      212.63    204.75 o
  10  16  18      316.24      209.20    209.89 o
  11  16  18        4.98      168.80    204.41 o
  12  16  18      211.91      132.51    231.80 o
   0  17  18      260.18       67.45    172.22 o
   1  17  18      642.31      785.17    154.63 o
   2  17  18        0.78      -36.76    165.20 o
   3  17  18      176.71     -105.72    179.71 o
   4  17  18      330.66      228.98    123.31 o
   5  17  18      975.56     1025.80    252.34 o
   6  17  18       11.49      170.85    194.48 o
   7  17  18       93.54      119.49    199.27 o
   8  17  18      124.73      220.84    217.42 o
   9  17  18      106.99      -44.17    209.89 o
  10  17  18      161.49     -128.05    204.41 o
  11  17  18       30.73     -186.95    186.95 o
   0  18  18     1272.98     1256.92    248.92 o
   1  18  18        0.33      156.71    128.27 o
   2  18  18      364.57      124.64    125.74 o
   3  18  18       28.54       61.71    122.08 o
   4  18  18       12.67       55.47    191.05 o
   5  18  18       48.60     -135.93    190.37 o
   6  18  18      541.95      539.27    230.77 o
   7  18  18      204.67      334.86    223.58 o
   8  18  18     2082.89     2195.76    333.83 o
   9  18  18       27.32      125.66    224.27 o
   0  19  18       43.70      376.29    191.74 o
   1  19  18      348.71       73.41    156.13 o
   2  19  18       25.15       58.66    129.14 o
   3  19  18       95.47       78.08    126.01 o
   4  19  18      417.10      259.19    223.24 o
   5  19  18      329.99      257.14    216.05 o
   6  19  18        0.39       52.04    207.83 o
   7  19  18      240.66      249.26    221.18 o
   8  19  18      144.72      250.29    223.24 o
   0  20  18      400.62      488.59    219.82 o
   1  20  18       19.15       67.23    128.63 o
   2  20  18       77.18      207.06    131.37 o
   3  20  18      219.52       54.44    189.00 o
   4  20  18     1187.63     1250.07    271.17 o
   5  20  18      128.01      123.26    207.15 o
   6  20  18      711.24      551.94    242.07 o
   0  21  18        5.00      115.39    196.53 o
   1  21  18      133.73      281.31    147.51 o
   2  21  18      186.81      604.32    241.04 o
   3  21  18      658.44      571.79    245.84 o
   4  21  18       18.64      351.64    228.03 o
   2   0  19     5682.47     5715.79    170.88 o
   4   0  19     5566.54     5293.11    171.75 o
   6   0  19     7322.87     7417.49    213.89 o
   8   0  19     4465.53     4410.82    145.86 o
  10   0  19       42.33      120.02     67.57 o
  12   0  19     1797.56     1652.38    218.10 o
  14   0  19      131.57      224.61    158.18 o
  16   0  19      143.00      142.78    159.55 o
   1   1  19        0.66      -12.28     43.78 o
   2   1  19     2606.54     2677.09     88.14 o
   3   1  19      660.52      618.87     60.03 o
   4   1  19     2138.50     1910.97     86.00 o
   5   1  19       91.81       28.92     55.92 o
   6   1  19      551.64      378.00     69.12 o
   7   1  19      240.15      168.68     47.36 o
   8   1  19     1068.75     1039.22     68.61 o
   9   1  19       11.07      -41.76     41.76 o
  10   1  19      112.94       67.26     57.55 o
  11   1  19       95.98      131.24     70.09 o
  12   1  19      129.24       86.01     97.07 o
  13   1  19       36.49      -46.79     98.90 o
  14   1  19     1056.35      916.18    138.72 o
  15   1  19       42.02      118.54    106.58 o
  16   1  19      689.49      610.50    130.36 o
  17   1  19      121.73       68.92    113.17 o
   1   2  19      831.90      835.43     55.53 o
   2   2  19     1125.11     1036.29     72.39 o
   3   2  19     1806.54     1818.04    103.28 o
   4   2  19     4842.17     4625.03    142.13 o
   5   2  19      867.54      961.85     89.36 o
   6   2  19     4303.87     4395.73    127.95 o
   7   2  19        5.29      -47.68     47.68 o
   8   2  19      218.73      362.62     55.75 o
   9   2  19        5.67      -45.88     45.88 o
  10   2  19     3022.69     2961.21     92.68 o
  11   2  19      144.37      277.85     73.90 o
  12   2  19     2076.45     1881.38    163.33 o
  13   2  19        0.47      -98.16     98.16 o
  14   2  19      181.91      121.05    110.00 o
  15   2  19      157.56      172.21    108.55 o
  16   2  19       54.40      155.82    109.31 o
  17   2  19        6.27       57.22    112.19 o
   1   3  19      530.67      468.62     84.92 o
   2   3  19      592.55      497.28     56.18 o
   3   3  19     2167.39     1985.37    125.23 o
   4   3  19     1090.96      989.61     88.93 o
   5   3  19     1412.78     1289.89     97.57 o
   6   3  19      143.28      152.64     50.03 o
   7   3  19      194.47      193.42     51.60 o
   8   3  19     2240.55     2168.64     90.49 o
   9   3  19     6165.63     5622.82    125.55 o
  10   3  19      579.64      470.97     61.27 o
  11   3  19      278.82      470.09     90.54 o
  12   3  19     1929.99     2284.54    329.61 o
  13   3  19        1.23      -76.68    103.07 o
  14   3  19      688.88      504.43    125.80 o
  15   3  19      317.71      142.00    109.95 o
  16   3  19      447.59      304.28    216.22 o
  17   3  19      558.64      645.76    133.58 o
   1   4  19      451.65      308.73    102.77 o
   2   4  19     1197.01     1126.23    106.79 o
   3   4  19       47.13      -71.46     71.46 o
   4   4  19     4418.53     3986.93    118.52 o
   5   4  19       60.35       94.54     57.23 o
   6   4  19     7049.75     7006.90    173.88 o
   7   4  19     3761.20     3711.89     94.78 o
   8   4  19      632.38      724.05     59.40 o
   9   4  19        9.13       56.41     44.51 o
  10   4  19     3150.41     3260.44     97.16 o
  11   4  19     5039.90     5225.60    168.54 o
  12   4  19     3687.34     4719.30   1082.30 o
  14   4  19     2136.79     2095.64    173.73 o
  15   4  19       73.04      -21.64    105.20 o
  16   4  19      245.74      180.29    120.18 o
  17   4  19       17.31        4.50    113.39 o
   1   5  19      334.40      396.94    105.99 o
   2   5  19     1375.15     1385.58    118.14 o
   3   5  19     3980.24     3966.76    163.19 o
   4   5  19     4098.10     3942.94    165.96 o
   5   5  19      384.75      319.08     56.96 o
   6   5  19       20.02       12.99     42.94 o
   7   5  19     2750.51     2566.06     84.09 o
   8   5  19     1467.41     1289.62     68.36 o
   9   5  19      553.75      644.96     58.10 o
  10   5  19     3618.98     3403.41    108.01 o
  11   5  19     3502.41     3964.40    264.34 o
  12   5  19      271.51     1673.58    847.93 o
  13   5  19        2.94     -142.09    142.09 o
  14   5  19      529.07      454.35    191.05 o
  15   5  19      844.85      860.06    142.62 o
  16   5  19       70.44        7.05    104.21 o
  17   5  19      782.60      550.77    135.07 o
   1   6  19     1046.00      903.75    151.68 o
   2   6  19      379.06      629.68     98.99 o
   3   6  19      994.72      904.85    107.98 o
   4   6  19     3018.67     2766.58    149.43 o
   5   6  19     4041.63     4063.49    137.33 o
   6   6  19      187.56      116.53     45.37 o
   7   6  19     2876.57     2867.30     90.62 o
   8   6  19      414.35      412.46     55.70 o
   9   6  19      912.32     1088.42     67.17 o
  10   6  19      825.71      954.24     91.14 o
  11   6  19     1374.20     2107.97    251.64 o
  12   6  19      933.84     1026.45    171.59 o
  13   6  19     1029.70      958.70    217.42 o
  14   6  19     1042.58      636.16    207.15 o
  15   6  19        3.39       75.33    163.32 o
  16   6  19      333.87      165.38    185.58 o
   1   7  19      106.41      137.09    102.34 o
   2   7  19     3895.26     3924.40    201.06 o
   3   7  19     7468.81     7603.87    224.58 o
   4   7  19     4814.57     4766.28    208.65 o
   5   7  19     1677.95     1593.16    106.06 o
   6   7  19       42.26       79.54     44.77 o
   7   7  19     2320.47     2546.86     89.07 o
   8   7  19       26.33       58.34     54.22 o
   9   7  19      154.45      240.39     55.76 o
  10   7  19      966.34     1191.08     78.15 o
  11   7  19     3669.79     4479.87    300.31 o
  12   7  19      126.04      144.03    145.52 o
  13   7  19      508.24      754.55    223.58 o
  14   7  19       87.89     -156.82    156.82 o
  15   7  19      346.43      484.83    207.83 o
  16   7  19      175.67      427.65    211.26 o
   1   8  19     3356.08     3044.99    188.88 o
   2   8  19        0.48      -23.34     92.59 o
   3   8  19     6363.17     6572.46    216.61 o
   4   8  19        1.86       79.30     60.22 o
   5   8  19     4524.00     4248.69    138.96 o
   6   8  19     1905.18     1902.64     88.11 o
   7   8  19      783.54      801.90     81.77 o
   8   8  19      106.16      176.32     58.63 o
   9   8  19     1070.48     1276.86     84.38 o
  10   8  19      344.87      528.20     95.99 o
  11   8  19     1145.86     1233.25    134.26 o
  12   8  19       32.00      144.90    122.89 o
  13   8  19     1322.96     1667.62    209.36 o
  14   8  19       71.93      166.74    190.37 o
  15   8  19        5.05       27.73    176.33 o
  16   8  19        1.29      139.70    192.42 o
   1   9  19      854.58      992.54    138.34 o
   2   9  19      723.39      803.19    132.67 o
   3   9  19     3459.73     3390.75    169.82 o
   4   9  19     1504.90     1638.39     93.58 o
   5   9  19     2071.28     2319.30    110.11 o
   6   9  19       57.72       62.61     48.79 o
   7   9  19      184.13      164.48     50.39 o
   8   9  19      189.12      223.31     55.00 o
   9   9  19     2318.68     2523.56    108.94 o
  10   9  19        5.24       84.16     70.94 o
  11   9  19      699.31      726.80    159.68 o
  12   9  19        4.81      120.23    180.44 o
  13   9  19      713.37      885.77    237.28 o
  14   9  19        1.45     -165.38    165.38 o
  15   9  19      262.17      127.03    194.48 o
   1  10  19     1244.23     1163.78    144.55 o
   2  10  19     1054.27     1222.47    149.57 o
   3  10  19     1871.85     1991.55    191.23 o
   4  10  19     2234.55     2281.43    104.80 o
   5  10  19      514.83      645.22     64.03 o
   6  10  19      671.68      717.94     66.06 o
   7  10  19      602.84      842.53     90.75 o
   8  10  19      671.22      653.31     94.54 o
   9  10  19     1085.21     1097.20    104.17 o
  10  10  19      349.88      341.90     83.00 o
  11  10  19     1153.16     1423.67    205.78 o
  12  10  19       70.21     -107.17    180.44 o
  13  10  19       93.24      296.51    198.93 o
  14  10  19      270.35      347.18    202.35 o
  15  10  19       77.05      245.15    213.65 o
   1  11  19      227.50       70.16    151.85 o
   2  11  19      335.25      462.37    120.43 o
   3  11  19     2417.39     2328.55    161.72 o
   4  11  19     3517.60     3579.32    125.50 o
   5  11  19     1288.73     1435.47     98.87 o
   6  11  19       13.66       19.51     56.45 o
   7  11  19       62.06       30.15     90.94 o
   8  11  19      236.64      272.09     75.07 o
   9  11  19      170.14      174.31     94.94 o
  10  11  19      485.02      391.84    105.18 o
  11  11  19     2083.14     1956.27    217.14 o
  12  11  19      735.92     1022.04    247.21 o
  13  11  19        7.89      -74.98    192.42 o
  14  11  19      178.54      -65.05    181.81 o
  15  11  19       53.60     -181.13    183.86 o
   1  12  19      315.27      310.23    118.24 o
   2  12  19       15.16      126.04    110.39 o
   3  12  19     1658.83     1554.20    145.99 o
   4  12  19       97.92       86.74     62.00 o
   5  12  19      786.44      855.60     80.77 o
   6  12  19       56.12      146.90     60.16 o
   7  12  19       12.47      167.33     61.12 o
   8  12  19      150.69      161.40     70.20 o
   9  12  19      741.28      727.77     97.41 o
  10  12  19      164.20      247.14    181.27 o
  11  12  19     2122.46     2210.14    319.45 o
  12  12  19        1.04      -53.76    175.99 o
  13  12  19      158.64       -8.22    197.90 o
  14  12  19       59.72       60.26    204.41 o
   1  13  19        1.60      111.89    278.02 o
   2  13  19        2.45      -45.44    238.48 o
   3  13  19     3442.07     3469.72    301.49 o
   4  13  19      643.47      725.73     79.74 o
   5  13  19     2567.49     2593.02    125.91 o
   6  13  19        1.02       63.27     58.40 o
   7  13  19        4.63      107.48     65.78 o
   8  13  19        2.11      198.51     73.12 o
   9  13  19      584.74      742.91     97.70 o
  10  13  19      139.08      222.46    188.14 o
  11  13  19      967.99      801.54    247.55 o
  12  13  19      460.30     1017.24    262.27 o
  13  13  19      251.75      -71.56    194.48 o
   1  14  19        1.51      -86.35    113.06 o
   2  14  19      927.63      849.63    150.59 o
   3  14  19       17.23      -88.78     88.78 o
   4  14  19      243.52      296.32     67.59 o
   5  14  19      455.11      537.56     75.39 o
   6  14  19        1.46       82.85     59.66 o
   7  14  19      189.94      358.17     80.07 o
   8  14  19       66.37      104.05     99.24 o
   9  14  19      498.26      533.36    101.11 o
  10  14  19      785.71      767.98    242.76 o
  11  14  19      266.06       60.95    198.24 o
  12  14  19       46.03     -186.60    186.60 o
  13  14  19      851.85      648.49    251.66 o
   1  15  19     1273.33     1268.10    201.16 o
   2  15  19     3010.78     2811.89    432.10 o
   3  15  19     1053.18      876.70    110.71 o
   4  15  19      977.90     1039.96     88.75 o
   5  15  19      654.40      690.98     79.06 o
   6  15  19      783.43     1039.33    100.12 o
   7  15  19      103.77      122.19    110.04 o
   8  15  19      950.77      821.29    149.04 o
   9  15  19      659.03      569.40    235.57 o
  10  15  19      510.30      563.58    227.35 o
  11  15  19      397.98      528.99    242.41 o
  12  15  19      511.51      893.64    271.17 o
   1  16  19        7.66        6.06    119.87 o
   2  16  19     2414.43     2366.18    229.05 o
   3  16  19      347.78      328.63    146.28 o
   4  16  19     3904.53     4012.02    266.52 o
   5  16  19      551.35      685.47    227.01 o
   6  16  19      950.46     1017.93    256.45 o
   7  16  19      238.81      380.40    219.47 o
   8  16  19      240.57      286.92    215.02 o
   9  16  19       15.32      168.11    206.80 o
  10  16  19     1023.14     1021.35    270.83 o
  11  16  19        6.31       56.15    201.67 o
   1  17  19       41.83      -14.44    120.57 o
   2  17  19      163.04      121.56    126.30 o
   3  17  19        2.16       96.47    119.70 o
   4  17  19     2692.02     2897.49    225.32 o
   5  17  19        1.04      -14.04    190.03 o
   6  17  19      502.01      217.08    211.94 o
   7  17  19       52.76      -56.49    183.52 o
   8  17  19      220.41      -11.64    214.68 o
   9  17  19      621.51      598.16    259.53 o
  10  17  19      176.33      734.09    261.93 o
   1  18  19        4.59      -44.47    122.55 o
   2  18  19      149.37      -21.51    123.09 o
   3  18  19      247.20      267.55    132.21 o
   4  18  19      727.32      901.17    253.37 o
   5  18  19      253.53      150.99    214.34 o
   6  18  19      487.40      415.66    229.40 o
   7  18  19        0.32     -164.01    200.98 o
   8  18  19       22.67        1.03    203.04 o
   9  18  19       57.13        9.93    206.80 o
   1  19  19        0.17       58.68    126.43 o
   2  19  19      170.11      291.30    139.98 o
   3  19  19        0.14     -105.11    196.53 o
   4  19  19      375.17      813.86    260.22 o
   5  19  19       26.68     -124.29    190.37 o
   6  19  19     1082.25     1284.31    289.32 o
   7  19  19      379.37      219.47    214.34 o
   1  20  19       15.98      170.92    140.42 o
   2  20  19       53.21      232.90    135.41 o
   3  20  19       46.44      -67.11    193.11 o
   4  20  19       49.47      143.12    211.26 o
   5  20  19      257.32      185.23    223.24 o
   1  21  19       55.02      102.35    141.22 o
   2  21  19       43.23      -35.95    202.01 o
   0   0  20     1658.49     1636.95    130.76 o
   2   0  20     2753.53     2708.84    130.83 o
   4   0  20     2112.69     1992.89    125.16 o
   6   0  20      659.62      650.89    103.31 o
   8   0  20       21.66      -23.17     67.66 o
  10   0  20     1162.75     1023.80    133.99 o
  12   0  20      252.28      385.19    166.74 o
  14   0  20       74.75       74.30    157.16 o
  16   0  20        2.16      183.86    166.74 o
   0   1  20     4543.78     4150.65    130.86 o
   1   1  20     2100.63     2036.86     73.19 o
   2   1  20     1132.59      887.16     67.16 o
   3   1  20      305.84      320.57     56.05 o
   4   1  20      857.82      845.70     70.42 o
   5   1  20     3091.71     3153.68    115.19 o
   6   1  20     7138.38     7017.95    161.87 o
   7   1  20     2233.53     2228.66     91.17 o
   8   1  20     3129.41     3013.99    109.48 o
   9   1  20       28.96      -31.36     46.72 o
  10   1  20       13.07       -5.36     56.83 o
  11   1  20      106.91      120.74    108.83 o
  12   1  20       80.31       98.08    105.51 o
  13   1  20       15.08       43.69    140.21 o
  14   1  20     1928.66     1851.03    167.79 o
  15   1  20        3.81       -8.43    112.21 o
  16   1  20     1546.67     1638.49    168.71 o
  17   1  20      484.69      482.92    136.18 o
   0   2  20      469.75      469.74     70.62 o
   1   2  20     2864.82     2856.62     82.79 o
   2   2  20      285.40      277.43     58.96 o
   3   2  20      985.87      924.56     88.05 o
   4   2  20       90.97       65.67     65.49 o
   5   2  20      879.20      979.56     92.42 o
   6   2  20       51.85       70.39     69.40 o
   7   2  20      244.31      195.97     55.29 o
   8   2  20       86.81       82.55     48.33 o
   9   2  20      470.97      288.36     55.02 o
  10   2  20      603.38      586.47     61.93 o
  11   2  20      196.53      219.47    162.29 o
  12   2  20      491.83      465.30    124.67 o
  13   2  20      572.62      429.68    197.73 o
  14   2  20      625.56      657.86    133.84 o
  15   2  20      174.89      144.18    114.03 o
  16   2  20      337.43      434.85    142.61 o
  17   2  20        3.31      132.28    117.34 o
   0   3  20     1732.15     1786.94    214.34 o
   1   3  20       32.64       49.47     73.45 o
   2   3  20     7934.94     7611.69    241.38 o
   3   3  20        6.65        9.54     64.18 o
   4   3  20     1297.69     1224.36     98.80 o
   5   3  20      830.44      729.37     87.44 o
   6   3  20     5397.10     5242.07    234.17 o
   7   3  20     2769.25     2722.72    118.61 o
   8   3  20     6512.85     6302.21    132.75 o
   9   3  20      210.13      242.31     54.51 o
  10   3  20     2623.57     2747.42    111.68 o
  11   3  20        0.22      217.06     82.55 o
  12   3  20     1237.14     1043.13    143.50 o
  13   3  20     2191.98     2060.64    174.99 o
  14   3  20     2586.83     2620.29    193.54 o
  15   3  20      461.29      320.38    123.45 o
  16   3  20      707.64      728.18    138.27 o
   0   4  20      494.28      464.63    157.50 o
   1   4  20     1351.36     1183.51    134.81 o
   2   4  20     1168.01     1105.46    109.25 o
   3   4  20      525.98      507.53     92.75 o
   4   4  20     1241.11     1198.09     78.48 o
   5   4  20      956.28     1101.37     78.33 o
   6   4  20     5245.38     5055.39    106.85 o
   7   4  20       45.78       16.64     42.91 o
   8   4  20      175.41      169.79     48.67 o
   9   4  20      249.06      249.55     50.35 o
  10   4  20        0.04      133.86     52.83 o
  11   4  20      220.38      516.19    153.45 o
  12   4  20        5.60      -27.39    150.65 o
  13   4  20      142.08      141.24    114.29 o
  14   4  20       84.10       65.78    186.09 o
  15   4  20       11.10      153.66    155.45 o
  16   4  20      429.60      479.66    142.95 o
   0   5  20    10687.50    10385.08    437.58 o
   1   5  20     5532.95     5760.53    233.68 o
   2   5  20      933.50      855.45    109.61 o
   3   5  20      451.99      328.14    102.38 o
   4   5  20      721.66      726.88    106.85 o
   5   5  20      322.15      329.39     60.98 o
   6   5  20     1060.57     1079.40     66.81 o
   7   5  20     4397.58     4419.66    103.07 o
   8   5  20      360.79      479.63     54.38 o
   9   5  20     2271.20     2386.96    106.78 o
  10   5  20     1301.37     1363.75     81.49 o
  11   5  20       17.43      306.76    190.42 o
  12   5  20     1599.95     1782.83    256.11 o
  13   5  20     1920.96     1815.02    260.56 o
  14   5  20     3115.67     3464.66    337.26 o
  15   5  20     1161.27     1031.74    150.58 o
  16   5  20     1215.82     1022.00    157.02 o
   0   6  20     1524.48     1429.83    212.28 o
   1   6  20     2617.71     2630.30    186.50 o
   2   6  20      488.15      376.19     95.32 o
   3   6  20      204.52      159.48    100.73 o
   4   6  20      977.64     1127.67    118.96 o
   5   6  20     2660.30     2421.37    120.88 o
   6   6  20      735.08      787.97     59.12 o
   7   6  20      135.98       94.44     45.59 o
   8   6  20      119.32      119.64     45.16 o
   9   6  20      562.49      551.20     56.68 o
  10   6  20        1.11      334.23     89.07 o
  11   6  20      208.21      448.42    151.88 o
  12   6  20      884.13      813.65    164.98 o
  13   6  20       80.42      -11.64    167.43 o
  14   6  20      156.79      130.45    180.78 o
  15   6  20       15.71     -163.66    163.66 o
  16   6  20       66.71     -115.73    115.73 o
   0   7  20    12274.98    13640.53    519.41 o
   1   7  20    12028.72    11979.96    340.75 o
   2   7  20     2318.17     2206.75    148.46 o
   3   7  20       38.11       56.04     86.94 o
   4   7  20     1914.46     1692.97    136.02 o
   5   7  20     4429.95     4467.41    145.69 o
   6   7  20     1638.69     1497.35     84.11 o
   7   7  20     1157.41     1438.05     73.07 o
   8   7  20      537.75      661.45     70.63 o
   9   7  20     2513.48     2687.89     91.73 o
  10   7  20      157.75      421.96    119.68 o
  11   7  20       31.15      169.73    162.84 o
  12   7  20      212.98      268.07    349.58 o
  13   7  20     1570.73     1886.87    496.81 o
  14   7  20      227.28        9.59    177.70 o
  15   7  20     1916.19     1883.50    276.99 o
  16   7  20      122.50      200.98    192.77 o
   0   8  20     6050.76     6239.06    356.43 o
   1   8  20      278.89      240.95    112.45 o
   2   8  20      105.71      -63.68    110.59 o
   3   8  20     1261.46     1164.47    125.37 o
   4   8  20        6.76       -6.54     85.83 o
   5   8  20      358.71      274.45     69.62 o
   6   8  20      371.88      391.19     59.37 o
   7   8  20       18.37      123.56     49.25 o
   8   8  20       25.99       19.45     50.20 o
   9   8  20       54.07       79.61     59.67 o
  10   8  20      132.55       77.55    131.10 o
  11   8  20       32.86       89.00    190.54 o
  12   8  20        2.98      241.72    132.81 o
  13   8  20      101.14      136.27    178.73 o
  14   8  20      129.31       92.79    187.97 o
  15   8  20        5.52      145.17    191.40 o
   0   9  20        6.75      -21.57    137.64 o
   1   9  20     5067.15     5284.56    236.24 o
   2   9  20      237.55      250.68    109.54 o
   3   9  20     2142.08     2530.95    158.69 o
   4   9  20      229.19      104.03     87.33 o
   5   9  20       86.51      128.18     50.93 o
   6   9  20      103.63      222.62     78.23 o
   7   9  20     1281.40     1471.70     95.37 o
   8   9  20       10.84       58.75     56.70 o
   9   9  20     1780.43     1930.07    158.20 o
  10   9  20       29.51      114.25    119.27 o
  11   9  20        4.31      -51.85    208.74 o
  12   9  20        0.10      260.86    280.42 o
  13   9  20     2930.75     3295.52    350.27 o
  14   9  20      250.90      389.30    209.54 o
  15   9  20     1676.76     1743.11    296.51 o
   0  10  20      107.04       27.73    142.78 o
   1  10  20      686.48      452.17    119.31 o
   2  10  20      262.74      175.25    114.27 o
   3  10  20      760.24      738.29    114.26 o
   4  10  20      881.38      806.38    120.05 o
   5  10  20      141.33       18.83     56.90 o
   6  10  20      814.96      704.19     77.73 o
   7  10  20     1165.78     1415.52     95.88 o
   8  10  20       50.61      168.25     69.04 o
   9  10  20       34.83      150.23     73.78 o
  10  10  20        0.77       57.30    113.75 o
  11  10  20      419.60      573.81    254.05 o
  12  10  20       66.42      135.93    182.49 o
  13  10  20      132.90      356.77    204.75 o
  14  10  20      155.84      281.79    208.86 o
  15  10  20       18.49       60.95    202.35 o
   0  11  20     2036.40     1909.86    250.97 o
   1  11  20       36.70       42.24    106.89 o
   2  11  20     1190.30     1169.92    155.29 o
   3  11  20       34.78      125.30     98.81 o
   4  11  20      689.15      648.33    113.53 o
   5  11  20      183.79      185.80     62.63 o
   6  11  20      968.90      929.34     84.59 o
   7  11  20     6119.22     5996.47    158.79 o
   8  11  20      210.06      177.41    116.53 o
   9  11  20     1609.60     1635.57    124.50 o
  10  11  20       84.15      147.39    133.58 o
  11  11  20        0.16      -44.51    196.88 o
  12  11  20      170.08      336.57    203.04 o
  13  11  20      644.62      585.83    223.92 o
  14  11  20      324.73      213.99    210.91 o
   0  12  20     3123.11     3167.46    314.32 o
   1  12  20      236.64      199.79    115.36 o
   2  12  20       29.93      -47.16    234.88 o
   3  12  20      159.32      190.99    107.11 o
   4  12  20       25.05      -60.18     60.18 o
   5  12  20      255.84      223.52     79.95 o
   6  12  20      117.15      185.48     62.83 o
   7  12  20      673.04      697.55     79.98 o
   8  12  20      210.02      238.17     72.93 o
   9  12  20      101.63      109.21    106.15 o
  10  12  20      174.95      140.38    199.96 o
  11  12  20      364.35       38.69    201.67 o
  12  12  20       14.74       60.26    186.60 o
  13  12  20      118.24      313.97    219.82 o
  14  12  20      220.18     -112.99    203.04 o
   0  13  20      381.30      565.29    199.27 o
   1  13  20     4321.47     4503.98    246.59 o
   2  13  20     1327.11     1662.62    177.75 o
   3  13  20      498.01      679.85    135.55 o
   4  13  20      217.99      282.95     75.07 o
   5  13  20      982.60     1012.49     88.34 o
   6  13  20     1098.99     1117.40     92.68 o
   7  13  20     1318.99     1286.23    109.53 o
   8  13  20        5.93      159.23     68.67 o
   9  13  20      290.97      324.38    120.77 o
  10  13  20        6.76     -192.08    192.08 o
  11  13  20      200.87       34.92    202.35 o
  12  13  20       15.38      100.66    203.04 o
  13  13  20      459.63      449.90    242.07 o
   0  14  20     1444.06     1258.63    241.04 o
   1  14  20      566.25      391.31    135.59 o
   2  14  20      824.27      829.81    151.00 o
   3  14  20      260.45      139.87     93.65 o
   4  14  20      211.61      240.76     69.05 o
   5  14  20      293.37      321.82     70.89 o
   6  14  20       14.63       50.43     67.80 o
   7  14  20       21.30      166.18     83.12 o
   8  14  20        1.95      111.90     79.56 o
   9  14  20       47.72      145.16    116.53 o
  10  14  20        2.35      -33.55    188.32 o
  11  14  20       36.66      104.43    202.35 o
  12  14  20       59.20      -27.05    213.31 o
   0  15  20     1194.00     1764.00    270.49 o
   1  15  20     1284.04     1210.50    169.59 o
   2  15  20     1241.81     1394.53    220.84 o
   3  15  20      539.61      547.30     80.47 o
   4  15  20      588.63      501.68     85.32 o
   5  15  20      193.89      229.01     68.39 o
   6  15  20     2481.00     2594.54    178.04 o
   7  15  20      945.08      948.78    178.04 o
   8  15  20     1951.57     1905.05    187.96 o
   9  15  20      383.39      553.99    225.64 o
  10  15  20      553.86      417.72    232.14 o
  11  15  20      192.54      271.86    217.76 o
   0  16  20      181.52      120.18    180.78 o
   1  16  20      434.29      245.95    129.80 o
   2  16  20        6.40      -59.30    167.39 o
   3  16  20      292.56       -4.21    110.45 o
   4  16  20      545.42      723.98    202.18 o
   5  16  20        1.72      -59.23    182.84 o
   6  16  20       11.40      -28.08    185.23 o
   7  16  20      127.96      -14.72    189.34 o
   8  16  20       65.20       11.64    194.48 o
   9  16  20       69.97     -128.05    184.55 o
  10  16  20       18.47      -60.95    209.89 o
   0  17  20     3257.62     3303.05    351.98 o
   1  17  20       16.39      115.11    131.21 o
   2  17  20     1364.26     1472.44    227.01 o
   3  17  20      373.57      644.75    153.33 o
   4  17  20       24.03       26.93    124.52 o
   5  17  20       86.48      447.85    228.38 o
   6  17  20     2538.53     2663.46    350.61 o
   7  17  20      475.97      541.32    235.57 o
   8  17  20     2516.19     2014.97    331.09 o
   9  17  20       53.88      -74.64    189.68 o
   0  18  20      117.03       29.79    188.66 o
   1  18  20       46.97      142.31    137.30 o
   2  18  20       89.77      216.05    131.92 o
   3  18  20        1.65       44.06    127.37 o
   4  18  20      419.04      260.22    211.26 o
   5  18  20      102.33       78.41    202.70 o
   6  18  20       29.58       45.88    212.63 o
   7  18  20      165.17       94.50    207.15 o
   8  18  20        0.49      206.80    216.39 o
   0  19  20      349.22      310.55    210.91 o
   1  19  20        6.13      132.16    210.57 o
   2  19  20     1034.72     1116.39    176.78 o
   3  19  20       14.42     -194.48    194.48 o
   4  19  20       95.43       67.79    222.21 o
   5  19  20       98.13      260.22    220.50 o
   6  19  20      702.43      834.41    260.90 o
   0  20  20        9.36      195.16    195.51 o
   1  20  20      101.79      426.45    152.76 o
   2  20  20      139.06      -89.71    193.11 o
   3  20  20       15.46      112.65    198.59 o
   4  20  20      107.16      311.23    226.32 o
   2   0  21       23.30       28.38     66.71 o
   4   0  21     1968.56     1766.50    127.81 o
   6   0  21     3544.29     3237.93    156.50 o
   8   0  21     1168.87     1132.53    110.61 o
  10   0  21       85.94     -100.92    100.92 o
  12   0  21     1735.32     1658.89    236.59 o
  14   0  21      279.25      319.79    178.73 o
  16   0  21      333.99      135.59    177.36 o
   1   1  21      145.39      133.15     46.21 o
   2   1  21     1480.61     1425.93     79.74 o
   3   1  21     2101.05     1939.70     87.62 o
   4   1  21     5435.16     4960.83    142.12 o
   5   1  21      267.59      242.76     67.35 o
   6   1  21     4123.44     4085.70    174.89 o
   7   1  21      295.64      342.44     57.01 o
   8   1  21      215.41      146.08     53.94 o
   9   1  21        1.08      -16.34     52.06 o
  10   1  21     1215.41     1154.06     89.07 o
  11   1  21       42.89      195.44    115.24 o
  12   1  21     2010.55     1974.71    177.46 o
  13   1  21      124.39       68.72    112.30 o
  14   1  21      184.48      323.91    119.81 o
  15   1  21      214.99      231.44    123.77 o
  16   1  21      221.70      111.52    118.86 o
   1   2  21     4824.81     4877.35    105.46 o
   2   2  21       28.06       55.07     49.76 o
   3   2  21     4391.94     4159.54    166.21 o
   4   2  21      842.15      831.13     91.27 o
   5   2  21     2809.09     2743.03    113.51 o
   6   2  21       82.41      -48.39     62.93 o
   7   2  21      173.81      211.87     54.60 o
   8   2  21     4047.55     3728.08    103.12 o
   9   2  21     1914.43     1885.36     87.96 o
  10   2  21      163.08      181.73     66.37 o
  11   2  21       35.50       31.67    110.56 o
  12   2  21     1264.87     1118.05    149.01 o
  13   2  21       79.94      -10.65    185.92 o
  14   2  21      395.69      366.50    129.49 o
  15   2  21      589.50      458.12    133.56 o
  16   2  21        2.47      220.98    124.40 o
   1   3  21     1727.16     1648.32    125.89 o
   2   3  21     1432.12     1302.87    102.75 o
   3   3  21       38.72       -7.10     66.82 o
   4   3  21     3757.24     3568.29    141.87 o
   5   3  21       67.45        2.30     69.95 o
   6   3  21     4879.28     4752.40    158.44 o
   7   3  21      945.40      971.04     76.63 o
   8   3  21       88.50       78.62     51.53 o
   9   3  21       30.68       25.58     49.18 o
  10   3  21     2954.63     2852.11    122.05 o
  11   3  21      159.22      345.06    176.43 o
  12   3  21     4049.44     4779.21    511.03 o
  13   3  21      164.29      324.65    145.86 o
  14   3  21      443.68      384.95    126.48 o
  15   3  21       14.76        2.98    112.87 o
  16   3  21      743.40      810.70    147.86 o
   1   4  21       35.11      -76.21     77.96 o
   2   4  21     1614.02     1572.73    194.60 o
   3   4  21     1844.23     1868.76    135.38 o
   4   4  21     3966.79     3953.76    248.93 o
   5   4  21      432.67      532.67     67.72 o
   6   4  21        3.17       14.65     54.58 o
   7   4  21     2771.52     2742.61     89.35 o
   8   4  21      248.51      212.13     50.20 o
   9   4  21      287.97      265.39     51.91 o
  10   4  21      713.90      886.85     89.79 o
  11   4  21     1105.42     1517.22    239.88 o
  12   4  21       27.04     -149.97    149.97 o
  13   4  21      531.32      754.85    145.22 o
  14   4  21      144.76      171.11    120.63 o
  15   4  21     1007.46     1030.68    208.00 o
  16   4  21      348.34      102.63    124.84 o
   1   5  21     3109.20     3513.76    199.62 o
   2   5  21       25.08      -44.60     82.09 o
   3   5  21     6845.46     6914.61    216.55 o
   4   5  21     5781.45     5345.99    193.18 o
   5   5  21     5236.55     4761.37    184.88 o
   6   5  21       89.12       87.73     46.11 o
   7   5  21     1229.69     1157.23     66.31 o
   8   5  21      587.51      638.74     58.49 o
   9   5  21      375.50      560.89     58.25 o
  10   5  21     2759.07     3058.93    129.05 o
  11   5  21     1303.70     1574.28    159.28 o
  12   5  21     2434.68     2410.09    286.24 o
  13   5  21      730.57      628.63    209.20 o
  14   5  21      687.44      792.55    150.15 o
  15   5  21      778.74      625.76    142.31 o
  16   5  21      492.23      578.38    141.37 o
   1   6  21      339.45      392.27    179.41 o
   2   6  21     1011.54     1271.07    174.53 o
   3   6  21      572.00      462.17    101.05 o
   4   6  21     7566.99     7340.64    228.34 o
   5   6  21     2426.95     2470.64    153.08 o
   6   6  21      404.55      411.09     88.79 o
   7   6  21      662.31      780.06     79.54 o
   8   6  21     1314.14     1280.13     70.62 o
   9   6  21      832.34      936.82     67.93 o
  10   6  21      787.22      796.35    133.23 o
  11   6  21     1188.36      967.86    166.95 o
  12   6  21       22.18      150.78    221.53 o
  13   6  21      364.35      404.71    204.41 o
  14   6  21      557.36      646.78    226.66 o
  15   6  21      476.92      298.57    194.14 o
  16   6  21      481.06      556.50    144.27 o
   1   7  21     5317.22     5388.77    239.56 o
   2   7  21       88.50       75.26     89.31 o
   3   7  21     6167.44     6141.92    210.51 o
   4   7  21      183.09       42.63     86.67 o
   5   7  21     1985.46     1993.35    147.08 o
   6   7  21        3.58      -45.45     50.13 o
   7   7  21       66.41      111.59     46.27 o
   8   7  21       31.00      171.73     46.32 o
   9   7  21     1712.14     1857.54    113.00 o
  10   7  21       63.45       60.44     99.31 o
  11   7  21     1958.33     2094.40    165.81 o
  12   7  21      860.41     1225.97    274.94 o
  13   7  21     1682.54     1688.67    272.89 o
  14   7  21      126.54       -7.19    182.15 o
  15   7  21        0.35        6.16    192.42 o
   1   8  21     1150.31     1029.63    171.88 o
   2   8  21       47.01       69.55     92.40 o
   3   8  21     2518.46     2651.10    166.81 o
   4   8  21      224.73      241.67     94.45 o
   5   8  21      538.93      471.80    104.36 o
   6   8  21      241.64      211.92     55.37 o
   7   8  21       26.01       22.16     56.42 o
   8   8  21      235.05      228.80     63.54 o
   9   8  21      560.27      684.54    111.70 o
  10   8  21        0.56       63.83    138.92 o
  11   8  21      732.30      899.04    205.77 o
  12   8  21       86.99      377.81    349.92 o
  13   8  21        3.06      194.48    201.33 o
  14   8  21       19.05       25.34    193.45 o
  15   8  21       99.88     -180.10    180.10 o
   1   9  21        3.05       53.29    104.59 o
   2   9  21      878.92      748.94    141.24 o
   3   9  21      641.21      606.84    113.54 o
   4   9  21      119.70      193.16     95.58 o
   5   9  21      860.47      865.91     98.04 o
   6   9  21     1282.86     1280.57     93.58 o
   7   9  21        3.45       31.10     60.13 o
   8   9  21      396.89      400.96     69.77 o
   9   9  21      992.70     1058.14    129.20 o
  10   9  21      293.90      359.59    320.14 o
  11   9  21     2416.63     2579.53    182.64 o
  12   9  21        7.60      171.20    196.19 o
  13   9  21     1001.08     1255.21    267.07 o
  14   9  21        1.74       88.68    203.04 o
  15   9  21       36.84     -180.10    180.10 o
   1  10  21      962.70      788.32    140.48 o
   2  10  21      172.79      185.25    110.56 o
   3  10  21     3531.97     3499.56    177.36 o
   4  10  21     1043.07     1028.38    128.09 o
   5  10  21      694.67      677.26     78.78 o
   6  10  21       28.91       61.40     60.70 o
   7  10  21        5.52        2.87     58.33 o
   8  10  21       11.23      129.62     69.88 o
   9  10  21       30.85       41.50    134.56 o
  10  10  21       46.57       36.73    315.86 o
  11  10  21     1447.30     1327.45    269.46 o
  12  10  21      154.21        7.19    195.16 o
  13  10  21       87.51      193.11    207.83 o
  14  10  21      755.09      399.23    232.14 o
   1  11  21      356.49      356.68    123.65 o
   2  11  21     1076.78     1061.21    152.88 o
   3  11  21      303.60      258.77    105.22 o
   4  11  21       54.20        0.10     89.28 o
   5  11  21     2287.31     2371.76    118.08 o
   6  11  21      355.22      310.27     71.19 o
   7  11  21      240.63      264.43     65.91 o
   8  11  21        2.57      107.94     71.35 o
   9  11  21      124.88      276.99    239.33 o
  10  11  21       11.34      126.86    121.57 o
  11  11  21     1383.55     1485.29    276.65 o
  12  11  21       38.85     -103.74    191.40 o
  13  11  21      512.84      377.32    233.85 o
  14  11  21      115.52       29.45    210.23 o
   1  12  21      857.67     1107.55    331.78 o
   2  12  21        1.03      -29.33    153.90 o
   3  12  21      226.39      241.25    114.39 o
   4  12  21     1159.70     1059.40    108.52 o
   5  12  21     1817.47     1748.55    147.03 o
   6  12  21       42.45      -12.12     59.31 o
   7  12  21       15.23       35.09     79.71 o
   8  12  21      138.61      197.33    143.12 o
   9  12  21      496.95      912.61    170.75 o
  10  12  21       29.78      297.20    209.54 o
  11  12  21      241.39      169.48    203.38 o
  12  12  21        3.84     -115.73    195.16 o
  13  12  21      925.90     1408.60    282.13 o
   1  13  21      113.08       -6.49    117.87 o
   2  13  21     1725.88     1817.74    190.04 o
   3  13  21     2204.29     2398.43    181.55 o
   4  13  21     2819.45     2583.96    124.50 o
   5  13  21      860.28      942.02     89.12 o
   6  13  21       22.11       60.96     61.31 o
   7  13  21      119.60      179.50    114.75 o
   8  13  21      145.29      330.24     81.51 o
   9  13  21      167.65      149.28    197.90 o
  10  13  21     1456.27     1265.14    274.94 o
  11  13  21       13.86     -157.50    187.29 o
  12  13  21       44.35      -68.14    195.51 o
   1  14  21     1313.92     1012.90    169.55 o
   2  14  21       16.43     -109.48    109.48 o
   3  14  21      573.44      435.44     95.93 o
   4  14  21     1743.43     1705.71    134.57 o
   5  14  21     1355.45     1447.39    103.06 o
   6  14  21       47.96      114.02     69.46 o
   7  14  21      390.99      455.96     93.54 o
   8  14  21      600.99      644.78    140.47 o
   9  14  21      482.30      664.24    240.36 o
  10  14  21      204.64      143.46    202.70 o
  11  14  21      329.22      344.45    239.67 o
  12  14  21      375.59      555.02    246.86 o
   1  15  21       24.87      -78.77    118.47 o
   2  15  21     2248.08     2363.78    215.46 o
   3  15  21     3105.31     3182.88    142.57 o
   4  15  21     2561.04     2304.59    143.28 o
   5  15  21      945.80      996.55    108.59 o
   6  15  21      305.41      277.82    117.55 o
   7  15  21        8.62      111.62    199.61 o
   8  15  21     1336.04     1445.58    286.92 o
   9  15  21      174.48      -82.17    184.21 o
  10  15  21      601.30      505.71    247.89 o
  11  15  21      410.71      423.20    227.01 o
   1  16  21        5.59      116.42    125.41 o
   2  16  21      364.46      320.17    153.05 o
   3  16  21      524.87      607.71    156.32 o
   4  16  21      793.73      863.12    160.57 o
   5  16  21      413.87      514.96    216.05 o
   6  16  21       13.68     -101.69    184.89 o
   7  16  21       54.83       67.11    201.67 o
   8  16  21      264.71        8.22    198.24 o
   9  16  21       76.94      -20.54    203.38 o
  10  16  21       98.51      111.62    209.20 o
   1  17  21        1.83      142.67    142.43 o
   2  17  21      359.61      342.57    141.08 o
   3  17  21        8.44      220.63    135.12 o
   4  17  21      479.69      384.85    218.45 o
   5  17  21      178.17       73.27    199.96 o
   6  17  21      349.10      464.28    231.46 o
   7  17  21      275.97      227.69    225.98 o
   8  17  21      119.70      218.10    214.68 o
   9  17  21        4.90      -58.21    195.16 o
   1  18  21       33.70       88.04    134.48 o
   2  18  21      311.55      382.46    145.24 o
   3  18  21       39.03      -11.73    221.36 o
   4  18  21      716.30      927.54    266.38 o
   5  18  21        0.07      -90.05    192.77 o
   6  18  21     1347.20     1453.11    301.99 o
   7  18  21      219.52      539.27    241.39 o
   1  19  21       14.68      -49.09    151.68 o
   2  19  21      409.88      488.84    151.41 o
   3  19  21        0.09       51.36    206.80 o
   4  19  21      877.30     1084.35    277.68 o
   5  19  21       23.84       53.41    220.50 o
   1  20  21        9.40        0.35    133.40 o
   2  20  21      115.81      181.47    218.79 o
   0   0  22       44.02       95.67     88.05 o
   2   0  22     1328.52     1372.03    156.26 o
   4   0  22      160.28      115.32     80.79 o
   6   0  22     1234.43     1338.18    154.92 o
   8   0  22      183.91      184.54    121.78 o
  10   0  22     1001.66      832.70    129.96 o
  12   0  22      495.00      537.55    192.42 o
  14   0  22      997.04     1275.07    229.40 o
  16   0  22      591.92      541.32    205.09 o
   0   1  22     1231.95     1252.05     91.43 o
   1   1  22       12.23        8.73     45.00 o
   2   1  22       60.75       24.07     51.04 o
   3   1  22      837.35      882.66     73.70 o
   4   1  22       63.01      116.58     56.09 o
   5   1  22     2099.28     2164.19    111.71 o
   6   1  22      464.77      451.70     78.08 o
   7   1  22     1593.12     1382.04    106.44 o
   8   1  22       99.40       12.83     52.29 o
   9   1  22      421.48      202.93     84.11 o
  10   1  22        0.18      -10.39     66.51 o
  11   1  22      366.53      222.70    114.39 o
  12   1  22      152.88      174.12    147.74 o
  13   1  22       97.99       50.68    120.64 o
  14   1  22      103.03      -34.64    116.57 o
  15   1  22       17.18       70.84    119.82 o
  16   1  22        0.47      -22.64    136.44 o
   0   2  22      865.77      830.95     76.54 o
   1   2  22     1605.43     1663.79     70.24 o
   2   2  22      775.59      767.33     58.82 o
   3   2  22     1246.00     1311.58     94.27 o
   4   2  22      304.21      292.93     71.73 o
   5   2  22      352.61      244.37     70.41 o
   6   2  22      146.33       79.52     66.00 o
   7   2  22       98.96      118.04     54.71 o
   8   2  22     1043.72     1174.78     77.94 o
   9   2  22        3.77      -66.90     96.57 o
  10   2  22      249.08      308.37     73.26 o
  11   2  22       54.30     -106.27    109.52 o
  12   2  22      593.42      589.45    135.08 o
  13   2  22      548.02      631.01    139.80 o
  14   2  22     4292.28     4000.58    418.40 o
  15   2  22       76.89      122.37    122.71 o
  16   2  22     1950.67     1993.12    193.31 o
   0   3  22     6445.35     6307.54    354.03 o
   1   3  22        0.58      -67.38     67.38 o
   2   3  22      804.63      806.93     92.16 o
   3   3  22       32.49       41.92     70.30 o
   4   3  22      160.78      124.98     75.05 o
   5   3  22     1168.18     1290.93    109.32 o
   6   3  22        9.12      -13.73     71.25 o
   7   3  22     1750.88     1960.74    100.22 o
   8   3  22      461.11      467.79     66.57 o
   9   3  22      131.77       16.97     62.14 o
  10   3  22       90.32       59.34     77.54 o
  11   3  22       91.12      283.98    132.63 o
  12   3  22      135.71       20.78    161.78 o
  13   3  22      327.20      431.36    129.84 o
  14   3  22       28.03       85.98    121.63 o
  15   3  22        8.97     -114.18    114.18 o
  16   3  22      170.76       73.69    147.57 o
   0   4  22      562.18      421.14    174.62 o
   1   4  22     1896.47     1924.43    138.38 o
   2   4  22     5955.36     5833.24    252.74 o
   3   4  22      846.03      606.00    102.12 o
   4   4  22     1023.98      990.39     99.44 o
   5   4  22      367.17      391.76     62.72 o
   6   4  22     6795.12     6224.27    195.92 o
   7   4  22     5284.44     5098.34    121.70 o
   8   4  22     4152.71     4119.41    129.26 o
   9   4  22      386.12      387.23     71.00 o
  10   4  22      629.29      730.67    130.83 o
  11   4  22       10.23      203.38    174.96 o
  12   4  22      549.24      565.88    138.85 o
  13   4  22     3664.85     3684.03    225.26 o
  14   4  22     2184.17     2259.78    311.23 o
  15   4  22     1866.45     2191.80    198.15 o
   0   5  22       49.01     -130.45    130.45 o
   1   5  22     2073.12     1974.57    190.46 o
   2   5  22      100.88       89.09     90.55 o
   3   5  22      228.50      347.02     93.76 o
   4   5  22       84.33       38.67     86.61 o
   5   5  22      283.24      289.42     95.30 o
   6   5  22       52.19       68.15     50.52 o
   7   5  22       17.05       66.71     52.67 o
   8   5  22       18.96       49.45     46.26 o
   9   5  22        2.30      105.95     59.08 o
  10   5  22      163.76      185.40     97.09 o
  11   5  22      114.85      226.46    242.93 o
  12   5  22      350.75      198.93    190.03 o
  13   5  22       39.37       31.50    177.36 o
  14   5  22      301.71      205.70    134.55 o
  15   5  22      212.04      143.61    184.04 o
   0   6  22       59.47      -34.58    143.12 o
   1   6  22     2936.95     3096.79    199.40 o
   2   6  22     1424.53     1419.02    133.36 o
   3   6  22     1866.62     1965.00    144.29 o
   4   6  22     1319.81     1450.44    151.25 o
   5   6  22     2616.42     2796.85    163.08 o
   6   6  22     7025.14     6500.57    217.07 o
   7   6  22      997.72     1349.40     69.45 o
   8   6  22     1576.36     1732.25    109.67 o
   9   6  22     1445.90     1376.07    114.18 o
  10   6  22      875.49      771.88    136.42 o
  11   6  22       17.25      262.62    139.74 o
  12   6  22      158.11      426.42    464.11 o
  13   6  22     4306.91     4910.58    382.11 o
  14   6  22      415.39      284.18    221.18 o
  15   6  22     2729.96     2275.41    205.68 o
   0   7  22     9219.45     8591.29    424.22 o
   1   7  22     1631.32     1631.67    246.52 o
   2   7  22     2132.69     2259.15    157.73 o
   3   7  22      137.85      184.85     96.26 o
   4   7  22      207.36      211.97     92.84 o
   5   7  22       10.13      -49.26     82.02 o
   6   7  22      635.60      635.16     78.47 o
   7   7  22      555.69      540.77     62.96 o
   8   7  22        3.14      -40.13     50.39 o
   9   7  22       14.93       78.13     94.73 o
  10   7  22        9.44       86.75     97.32 o
  11   7  22      237.61      542.99    387.07 o
  12   7  22      619.00     1201.10    400.77 o
  13   7  22      206.79      345.47    215.36 o
  14   7  22      181.77      123.95    193.79 o
  15   7  22        3.54     -130.45    186.95 o
   0   8  22      471.12      590.63    186.95 o
   1   8  22      975.68     1154.41    153.42 o
   2   8  22      207.52       89.01     97.89 o
   3   8  22      704.13      705.95    113.69 o
   4   8  22      410.81      324.69    180.83 o
   5   8  22     1058.15     1085.57    127.31 o
   6   8  22       73.09      -25.32     58.26 o
   7   8  22     6038.61     6608.13    169.76 o
   8   8  22      779.45      928.91     86.37 o
   9   8  22     1021.05     1238.81    255.08 o
  10   8  22     1205.03     1388.41    168.51 o
  11   8  22       24.39      105.75    299.59 o
  12   8  22        2.00      182.84    195.85 o
  13   8  22      602.28      675.20    237.28 o
  14   8  22      246.58      409.84    217.42 o
   0   9  22      376.31      141.41    148.94 o
   1   9  22      344.09      227.80    114.72 o
   2   9  22      471.20      478.30    110.12 o
   3   9  22       58.34       49.76     93.86 o
   4   9  22     1691.70     1730.49    147.98 o
   5   9  22      689.64      671.74    117.49 o
   6   9  22      859.19      735.78     83.89 o
   7   9  22        9.06        5.34     60.33 o
   8   9  22       67.43      143.57    116.88 o
   9   9  22       88.59       77.90    205.95 o
  10   9  22        2.44      -51.98    158.27 o
  11   9  22      414.15      589.61    431.58 o
  12   9  22       25.59      -92.10    188.66 o
  13   9  22      240.40       23.63    199.61 o
  14   9  22       11.26       39.72    190.71 o
   0  10  22     2005.79     1843.44    253.03 o
   1  10  22     1241.65     1487.99    168.11 o
   2  10  22       40.46      -91.92     91.92 o
   3  10  22        8.26      102.76    100.31 o
   4  10  22      196.16      137.71     95.74 o
   5  10  22     1255.36     1208.14     94.85 o
   6  10  22     1828.39     1739.15    108.60 o
   7  10  22     1152.75     1217.02     96.85 o
   8  10  22       68.51      159.98    128.22 o
   9  10  22     1230.31     1197.09    181.61 o
  10  10  22        0.40      224.33    202.87 o
  11  10  22        3.66      191.05    211.60 o
  12  10  22       22.92      179.07    192.77 o
  13  10  22     1172.33     1264.79    271.17 o
  14  10  22       54.88      -16.43    207.83 o
   0  11  22      205.27      104.77    158.53 o
   1  11  22       36.73      -88.20    107.46 o
   2  11  22      159.74      203.24    120.07 o
   3  11  22       49.53       11.67     95.45 o
   4  11  22        7.73       98.31     99.96 o
   5  11  22      843.28      838.82     91.93 o
   6  11  22      108.77      119.48     64.71 o
   7  11  22        6.16      126.77     63.92 o
   8  11  22      588.61      613.61    111.35 o
   9  11  22      390.82      707.04    159.53 o
  10  11  22       72.69      113.33    206.80 o
  11  11  22      116.65      333.83    221.53 o
  12  11  22      141.91       -7.19    191.05 o
  13  11  22      114.04      -76.35    198.24 o
   0  12  22      697.07      840.23    216.05 o
   1  12  22     5139.98     5621.74    266.78 o
   2  12  22      140.84      159.59    123.43 o
   3  12  22     2573.24     2776.97    188.34 o
   4  12  22      194.22      118.09     81.88 o
   5  12  22      253.18      250.31     71.53 o
   6  12  22     1846.55     1739.43    108.55 o
   7  12  22     1719.79     1972.77    132.68 o
   8  12  22       91.33      268.04    302.33 o
   9  12  22     1839.37     1529.81    278.02 o
  10  12  22      642.08      546.80    233.17 o
  11  12  22        9.47       10.61    189.34 o
  12  12  22      121.62      -34.24    200.64 o
   0  13  22      999.05      828.24    225.64 o
   1  13  22       48.51      -26.18    120.90 o
   2  13  22        0.10       59.47    124.42 o
   3  13  22       29.97      -22.71    104.44 o
   4  13  22        7.06        2.34     66.30 o
   5  13  22       68.87      -20.88     63.47 o
   6  13  22      233.81      384.47     75.58 o
   7  13  22      386.10      459.27     82.92 o
   8  13  22       45.23       79.78    191.74 o
   9  13  22      194.56       42.11    190.71 o
  10  13  22        0.02      190.71    219.82 o
  11  13  22      124.75      222.55    224.27 o
  12  13  22      256.89      146.54    215.02 o
   0  14  22     3153.76     4013.86    362.93 o
   1  14  22     2041.82     2034.74    204.64 o
   2  14  22     1593.65     1713.83    194.77 o
   3  14  22        2.71      -34.11    108.82 o
   4  14  22     1043.71     1064.78     96.94 o
   5  14  22      560.35      698.68     93.08 o
   6  14  22     1362.41     1564.77    150.98 o
   7  14  22     3612.68     3806.53    233.68 o
   8  14  22      382.38      781.34    241.73 o
   9  14  22      779.08      757.37    244.13 o
  10  14  22       23.97      153.05    218.10 o
  11  14  22       72.94      -74.98    194.48 o
   0  15  22       72.62      130.45    192.08 o
   1  15  22      167.77       88.30    125.58 o
   2  15  22        1.57       84.71    125.48 o
   3  15  22      121.29      -75.33     89.65 o
   4  15  22      320.40      250.90    100.05 o
   5  15  22       51.37       35.31    106.72 o
   6  15  22       33.09      169.93    175.13 o
   7  15  22        1.28      -61.97    191.40 o
   8  15  22        9.84     -187.97    187.97 o
   9  15  22      149.13      156.13    213.65 o
  10  15  22        0.91      -75.33    195.51 o
   0  16  22     2892.27     2642.58    318.42 o
   1  16  22      543.20      394.23    152.68 o
   2  16  22     1630.94     1577.49    194.49 o
   3  16  22      113.47      -44.14    122.79 o
   4  16  22       39.49     -177.85    203.38 o
   5  16  22      163.12      -92.45    191.05 o
   6  16  22     1760.90     1724.28    301.99 o
   7  16  22      746.45      997.39    270.15 o
   8  16  22     1417.25     1556.17    301.99 o
   9  16  22      293.53       45.54    218.10 o
   0  17  22      396.17      409.16    218.79 o
   1  17  22       64.72      138.55    141.38 o
   2  17  22       20.16       81.46    131.59 o
   3  17  22       17.03      -51.11    154.93 o
   4  17  22        0.07     -128.05    185.92 o
   5  17  22      220.38      494.76    230.77 o
   6  17  22       41.87       35.95    205.78 o
   7  17  22       65.60      139.35    216.05 o
   8  17  22       28.56       22.26    197.90 o
   0  18  22     1677.55     1978.34    308.49 o
   1  18  22        4.31       -3.28    132.03 o
   2  18  22      666.60      797.59    172.02 o
   3  18  22        4.89      -55.81    204.75 o
   4  18  22        3.62       97.92    209.89 o
   5  18  22       18.24      -85.26    209.89 o
   6  18  22     1036.61      975.82    279.39 o
   0  19  22      201.99      184.55    203.04 o
   1  19  22        7.09       81.82    134.72 o
   2  19  22       62.59       92.33    145.61 o
   3  19  22        0.58       34.58    202.35 o
   4  19  22      148.63       52.04    219.47 o
   2   0  23     3224.44     3315.10    213.55 o
   4   0  23      135.93       21.95     78.81 o
   6   0  23      167.50       87.17    105.49 o
   8   0  23     3772.79     3478.31    162.89 o
  10   0  23     2299.57     2185.70    205.95 o
  12   0  23     1735.09     1809.54    255.42 o
  14   0  23     1733.38     2227.94    275.97 o
   1   1  23      974.56     1106.79     74.17 o
   2   1  23        3.98      -51.19     51.19 o
   3   1  23     1213.31     1123.42     79.94 o
   4   1  23      173.68       80.29     61.38 o
   5   1  23     1445.71     1481.94    100.33 o
   6   1  23      784.44      846.44     87.58 o
   7   1  23      843.91      771.00     70.83 o
   8   1  23     2193.70     2070.03    110.03 o
   9   1  23        2.87      -58.28     69.55 o
  10   1  23      446.92      552.99    106.57 o
  11   1  23      331.46      371.32    127.21 o
  12   1  23      111.60       44.24    154.76 o
  13   1  23      163.37       28.14    116.77 o
  14   1  23      422.95      473.68    144.92 o
  15   1  23      120.79      -45.11    121.20 o
   1   2  23     1227.35     1342.66     88.25 o
   2   2  23     1732.86     1628.07     73.13 o
   3   2  23      873.23     1027.32     89.11 o
   4   2  23     4516.67     4132.63    135.60 o
   5   2  23       72.85      115.98     67.22 o
   6   2  23     1378.15     1455.18    101.30 o
   7   2  23     2896.99     2760.77    106.65 o
   8   2  23      289.56      247.41     73.78 o
   9   2  23      296.69      227.81     79.64 o
  10   2  23     2675.44     2700.68    202.92 o
  11   2  23      275.36      206.81    120.78 o
  12   2  23     2520.64     2434.55    267.24 o
  13   2  23       34.75      114.39    123.53 o
  14   2  23      247.70      151.15    130.54 o
  15   2  23      764.83      922.31    160.87 o
   1   3  23      328.39      308.27     82.14 o
   2   3  23       27.29       74.33     72.16 o
   3   3  23      291.21      257.06     76.77 o
   4   3  23     4580.09     4283.94    154.99 o
   5   3  23     1426.94     1259.25    108.54 o
   6   3  23       23.62       46.16     73.27 o
   7   3  23      838.77      869.09     78.14 o
   8   3  23      356.43      305.67     76.73 o
   9   3  23     1081.54     1029.48     94.77 o
  10   3  23      105.34       35.77     89.30 o
  11   3  23       99.58       29.33    151.68 o
  12   3  23      402.17      238.26    136.27 o
  13   3  23       33.36       88.57    124.20 o
  14   3  23       21.32      -14.70    123.05 o
  15   3  23      579.86      529.33    153.48 o
   1   4  23      929.87     1104.43    122.24 o
   2   4  23       16.12      148.53     88.84 o
   3   4  23      541.97      542.67     90.12 o
   4   4  23     7647.05     7487.37    198.57 o
   5   4  23     1058.62     1095.57     77.55 o
   6   4  23     3960.27     3781.15    123.43 o
   7   4  23      438.48      524.11     62.28 o
   8   4  23     1359.16     1413.88     97.85 o
   9   4  23     2053.53     1975.70    128.49 o
  10   4  23     1832.80     2107.26    267.41 o
  11   4  23      295.17      332.47    127.68 o
  12   4  23     3002.12     2979.54    217.67 o
  13   4  23      370.09      259.47    134.86 o
  14   4  23      219.03      350.23    139.36 o
  15   4  23      667.76      837.93    161.80 o
   1   5  23     3436.72     3602.30    171.27 o
   2   5  23        1.82       47.24     89.02 o
   3   5  23       43.16      231.50     90.51 o
   4   5  23     1989.41     1722.63    140.46 o
   5   5  23      216.68      274.77     82.52 o
   6   5  23      647.52      775.51    105.28 o
   7   5  23      826.88     1000.49     87.28 o
   8   5  23       48.47      -45.09     78.08 o
   9   5  23      913.15      881.30    100.36 o
  10   5  23      149.75      -70.64    156.13 o
  11   5  23      103.26      367.89    162.98 o
  12   5  23      668.08      495.78    217.42 o
  13   5  23      446.60      366.43    143.24 o
  14   5  23      434.65      493.46    148.38 o
  15   5  23      749.10      647.10    156.85 o
   1   6  23       93.11      148.06    124.16 o
   2   6  23     2026.43     1755.15    147.21 o
   3   6  23     3209.55     3152.16    169.62 o
   4   6  23     1397.19     1326.49    131.70 o
   5   6  23      907.55     1096.36    125.15 o
   6   6  23     2937.83     2666.02    122.77 o
   7   6  23        1.72       13.82     55.61 o
   8   6  23       37.33      -55.90     72.56 o
   9   6  23      352.63      508.16    116.71 o
  10   6  23      720.02      662.36    121.79 o
  11   6  23     1362.37     1922.30    543.03 o
  12   6  23      943.70     1432.37    563.23 o
  13   6  23      404.78      536.87    224.27 o
  14   6  23      104.02      329.04    214.68 o
  15   6  23       20.45     -151.34    151.34 o
   1   7  23      311.38      140.25    110.66 o
   2   7  23      941.91     1032.58    125.74 o
   3   7  23     2507.93     2430.18    207.78 o
   4   7  23      438.71      247.15    143.96 o
   5   7  23      439.44      483.10    107.18 o
   6   7  23      214.69      252.72     66.61 o
   7   7  23        6.40       44.55     61.35 o
   8   7  23      110.41      110.34     78.95 o
   9   7  23      262.65      260.87    104.05 o
  10   7  23       96.66       97.36     99.61 o
  11   7  23      975.13     1486.28    553.82 o
  12   7  23      177.95       95.18    192.77 o
  13   7  23        2.39      -96.21    171.88 o
  14   7  23        6.99      -54.78    189.00 o
   1   8  23      159.35       99.45    111.97 o
   2   8  23     2081.95     2227.29    162.71 o
   3   8  23     1502.73     1654.81    145.65 o
   4   8  23     1777.64     1793.91    147.77 o
   5   8  23      836.06     1197.60    132.75 o
   6   8  23      127.66       18.54     64.48 o
   7   8  23        0.31       44.42     61.18 o
   8   8  23       93.96      117.56    109.22 o
   9   8  23      228.56      277.51    107.78 o
  10   8  23      215.02      213.84    169.36 o
  11   8  23     1981.92     2206.55    480.03 o
  12   8  23      464.16      477.64    219.82 o
  13   8  23      627.02      628.63    241.04 o
  14   8  23      224.27      128.05    207.15 o
   1   9  23        5.37     -105.75    105.75 o
   2   9  23      402.24      187.06    105.67 o
   3   9  23     1072.58     1051.77    155.28 o
   4   9  23      112.94      144.26     95.94 o
   5   9  23      257.22      444.57    107.57 o
   6   9  23      138.21       64.38     80.70 o
   7   9  23      172.78      228.59     85.15 o
   8   9  23       32.58      104.46    142.78 o
   9   9  23        2.38      154.51    201.67 o
  10   9  23       58.40       26.27    215.09 o
  11   9  23      373.34      171.54    200.64 o
  12   9  23      322.11      431.41    222.90 o
  13   9  23        3.17      -63.34    198.24 o
   1  10  23      635.86      609.58    142.78 o
   2  10  23      138.43       65.20     99.32 o
   3  10  23      518.20      689.85    117.81 o
   4  10  23       14.54      -85.18     91.88 o
   5  10  23     3107.65     3272.88    163.08 o
   6  10  23      164.82      124.38     67.16 o
   7  10  23      275.83      332.76     85.56 o
   8  10  23      495.48      714.75    148.65 o
   9  10  23      115.35      242.00    218.62 o
  10  10  23      104.48      361.45    212.97 o
  11  10  23     2409.57     2853.49    350.61 o
  12  10  23      304.14      279.73    207.83 o
  13  10  23      607.08      550.22    235.91 o
   1  11  23        0.89      -63.54    111.92 o
   2  11  23       63.25      -31.07    102.06 o
   3  11  23      382.62      123.10    106.44 o
   4  11  23     1328.08     1340.23    145.68 o
   5  11  23     1139.79     1129.06    113.11 o
   6  11  23       59.01      113.46     66.42 o
   7  11  23        7.62       45.21    121.65 o
   8  11  23      286.23      376.08    377.32 o
   9  11  23        1.94       56.13    351.12 o
  10  11  23      188.42      230.09    213.99 o
  11  11  23      180.89      219.47    221.87 o
  12  11  23        2.67      186.26    204.07 o
   1  12  23      108.05     -116.02    116.02 o
   2  12  23      159.69       -8.82    202.46 o
   3  12  23     3160.88     3083.37    210.26 o
   4  12  23     1465.07     1710.60    161.86 o
   5  12  23     3360.47     3292.85    134.44 o
   6  12  23      418.60      443.06     78.87 o
   7  12  23      323.05      507.89    154.40 o
   8  12  23      178.29      458.40    246.18 o
   9  12  23      218.39      209.89    195.85 o
  10  12  23       42.90      265.70    219.47 o
  11  12  23      407.41      300.62    240.36 o
  12  12  23       42.49     -194.48    194.48 o
   1  13  23      747.02      943.62    163.79 o
   2  13  23       84.03     -107.70    183.56 o
   3  13  23       20.72      -81.40    118.98 o
   4  13  23     1447.75     1151.80    160.17 o
   5  13  23     1697.65     1728.72    111.79 o
   6  13  23      338.78      385.27     95.78 o
   7  13  23       29.06     -161.95    176.67 o
   8  13  23      421.14      637.53    237.96 o
   9  13  23      455.83      326.64    215.02 o
  10  13  23      101.73      371.15    234.88 o
  11  13  23       15.39      481.06    242.07 o
   1  14  23        1.80      239.75    135.02 o
   2  14  23     1468.74     1330.58    161.39 o
   3  14  23     2056.23     2103.45    183.91 o
   4  14  23      251.48      153.43     75.15 o
   5  14  23     1435.99     1562.93    109.86 o
   6  14  23      411.86      883.78    145.63 o
   7  14  23      292.18      259.53    208.52 o
   8  14  23       34.83     -190.37    190.37 o
   9  14  23       12.29      126.00    213.31 o
  10  14  23       21.10       48.62    195.85 o
   1  15  23       10.64      128.01    139.52 o
   2  15  23      429.31      401.85    144.38 o
   3  15  23      253.75       21.30    146.33 o
   4  15  23     1110.43     1150.57    130.30 o
   5  15  23        2.06      146.89    200.98 o
   6  15  23      257.31      454.70    229.74 o
   7  15  23      100.04        3.08    223.92 o
   8  15  23        1.37     -114.36    181.81 o
   9  15  23      172.67      157.84    223.24 o
   1  16  23       40.04       36.67    126.88 o
   2  16  23     1191.48     1367.24    193.54 o
   3  16  23       43.56      179.38    141.55 o
   4  16  23     1530.62     1491.15    189.91 o
   5  16  23       60.24     -149.97    185.58 o
   6  16  23      337.05       19.52    213.99 o
   7  16  23      177.27      113.33    223.58 o
   8  16  23      141.65      621.10    256.79 o
   1  17  23      153.46       88.81    133.89 o
   2  17  23      131.84      296.01    155.45 o
[truncated: 73,945 more chars]
